# Supplementary material for: Reconstructing the sequence specificities of RNA-binding proteins across eukaryotes
Source: bioRxiv. 2024 Oct 18:2024.10.15.618476. Preprint. [Version 1] doi: 10.1101/2024.10.15.618476 (PMC11507768; doi:10.1101/2024.10.15.618476)
Supplement: Supplement 5 — Table S5. Conserved RNA motif group assignments for 8,957 RBPs from 53 species. [file media-5.xlsx]

## Sheet: Sheet1
RBP name	Species	Domain structure	CRMG ID	CRMG age (MYA)
AAEL005114	Aedes aegypti	RRM	517	0
AAEL015263	Aedes aegypti	RRM	517	0
AAEL009575	Aedes aegypti	RRM-RRM-RRM	570	0
AAEL015050	Aedes aegypti	RRM-RRM-RRM	570	0
AAEL017453	Aedes aegypti	RRM	582	0
AAEL017475	Aedes aegypti	RRM-RRM	582	0
AAEL006907	Aedes aegypti	RRM-RRM	654	0
AAEL014725	Aedes aegypti	RRM-RRM	654	0
AAEL003124	Aedes aegypti	RRM	703	0
AAEL005549	Aedes aegypti	RRM	703	0
AAEL009248	Aedes aegypti	RRM	743	0
AAEL015453	Aedes aegypti	RRM	743	0
AAEL005382	Aedes aegypti	RRM	745	0
AAEL005394	Aedes aegypti	RRM	745	0
AAEL010199	Aedes aegypti	KH	755	0
AAEL011050	Aedes aegypti	KH	755	0
AAEL000115	Aedes aegypti	RRM	781	0
AAEL015658	Aedes aegypti	RRM	781	0
AAEL002621	Aedes aegypti	KH	856	0
AAEL012243	Aedes aegypti	RRM-RRM-RRM-RRM-RRM-RRM	1172	0
AAEL012119	Aedes aegypti	RRM	1488	0
AAEL010890	Aedes aegypti	RRM-RRM-RRM	1506	0
AAEL004316	Aedes aegypti	RRM	1510	0
AAEL004699	Aedes aegypti	RRM-RRM-RRM-RRM-RRM	1648	0
AAEL012100	Aedes aegypti	RRM	1669	0
AAEL009787	Aedes aegypti	RRM	1744	0
AAEL011267	Aedes aegypti	RRM-RRM-RRM-RRM-RRM-RRM-RRM	1753	0
AAEL010101	Aedes aegypti	RRM	1754	0
AAEL004886	Aedes aegypti	RRM	1886	0
AAEL013072	Aedes aegypti	KH-KH	1977	0
AAEL017990	Aedes aegypti	RRM-RRM	2135	0
AAEL007655	Aedes aegypti	RRM	2201	0
AAEL002480	Aedes aegypti	RRM	2253	0
AAEL007013	Aedes aegypti	RRM	2279	0
AAEL001426	Aedes aegypti	RRM	2284	0
AAEL010815	Aedes aegypti	RRM-RRM	2293	0
AAEL009799	Aedes aegypti	RRM-RRM-RRM	2319	0
AAEL001131	Aedes aegypti	RRM	2330	0
AAEL018291	Aedes aegypti	RRM-RRM-RRM-RRM-RRM-RRM-RRM	2333	0
AAEL004318	Aedes aegypti	RRM	2335	0
AAEL010888	Aedes aegypti	RRM-RRM-RRM-RRM	2347	0
AAEL012437	Aedes aegypti	RRM	2365	0
AAEL008431	Aedes aegypti	KH	2370	0
AAEL010899	Aedes aegypti	RRM-RRM-RRM	2373	0
AAEL015645	Aedes aegypti	RRM-RRM	2408	0
AAEL015434	Aedes aegypti	RRM	2422	0
AAEL012618	Aedes aegypti	RRM-RRM	2461	0
AAEL010402	Aedes aegypti	KH	2473	0
AAEL010887	Aedes aegypti	RRM-RRM-RRM-RRM-RRM-RRM-RRM	2474	0
AAEL005441	Aedes aegypti	RRM-RRM-RRM-RRM	2486	0
AAEL009646	Aedes aegypti	RRM	2488	0
AAEL015489	Aedes aegypti	RRM	2517	0
AAEL007449	Aedes aegypti	RRM	2523	0
AAEL004293	Aedes aegypti	RRM	203	190
AAEL006416	Aedes aegypti	RRM	203	190
AAEL009222	Aedes aegypti	RRM	203	190
AAEL009224	Aedes aegypti	RRM	203	190
AAEL006857	Aedes aegypti	RRM	326	190
AAEL013502	Aedes aegypti	RRM	326	190
AAEL000922	Aedes aegypti	KH	424	190
AAEL000272	Aedes aegypti	RRM	432	190
AAEL010807	Aedes aegypti	RRM	450	190
AAEL008938	Aedes aegypti	RRM	453	190
AAEL008572	Aedes aegypti	RRM-RRM-RRM	462	190
AAEL001997	Aedes aegypti	RRM	503	190
AAEL000042	Aedes aegypti	RRM	509	190
AAEL003768	Aedes aegypti	RRM	521	190
AAEL000385	Aedes aegypti	RRM-RRM-RRM-RRM	538	190
AAEL011651	Aedes aegypti	RRM	586	190
AAEL007718	Aedes aegypti	RRM	643	190
AAEL011568	Aedes aegypti	RRM-RRM	694	190
AAEL000674	Aedes aegypti	RRM	697	190
AAEL003077	Aedes aegypti	RRM	738	190
AAEL007447	Aedes aegypti	RRM	757	190
AAEL011851	Aedes aegypti	RRM-RRM	765	190
AAEL006645	Aedes aegypti	RRM	149	272
AAEL008317	Aedes aegypti	RRM	149	272
AAEL006851	Aedes aegypti	RRM	161	272
AAEL012661	Aedes aegypti	RRM	161	272
AAEL003916	Aedes aegypti	RRM	220	272
AAEL017116	Aedes aegypti	RRM-RRM	230	272
AAEL002461	Aedes aegypti	RRM	231	272
AAEL004989	Aedes aegypti	RRM-RRM	248	272
AAEL004075	Aedes aegypti	RRM-RRM-RRM-RRM-RRM-RRM	296	272
AAEL012111	Aedes aegypti	RRM	298	272
AAEL014071	Aedes aegypti	RRM	298	272
AAEL018229	Aedes aegypti	RRM-RRM	372	272
AAEL010467	Aedes aegypti	RRM-RRM	136	325.057
AAEL001356	Aedes aegypti	RRM	152	325.057
AAEL011150	Aedes aegypti	RRM-RRM	158	325.057
AAEL010665	Aedes aegypti	RRM-RRM-RRM	171	325.057
AAEL017164	Aedes aegypti	RRM	198	325.057
AAEL017030	Aedes aegypti	RRM	199	325.057
AAEL004415	Aedes aegypti	RRM-RRM-RRM	202	325.057
AAEL012045	Aedes aegypti	RRM	213	325.057
AAEL009430	Aedes aegypti	RRM-RRM-RRM	215	325.057
AAEL006876	Aedes aegypti	RRM-KH-KH-KH-KH	217	325.057
AAEL002986	Aedes aegypti	RRM	218	325.057
AAEL003287	Aedes aegypti	RRM	221	325.057
AAEL011988	Aedes aegypti	RRM-RRM	242	325.057
AAEL001352	Aedes aegypti	RRM	303	325.057
AAEL003670	Aedes aegypti	RRM-RRM-RRM	384	325.057
AAEL005358	Aedes aegypti	KH	57	743
AAEL009694	Aedes aegypti	KH	57	743
AAEL006710	Aedes aegypti	RRM-RRM-RRM	72	743
AAEL009072	Aedes aegypti	RRM-RRM	72	743
AAEL004010	Aedes aegypti	RRM	122	743
AAEL007436	Aedes aegypti	RRM	122	743
AAEL002879	Aedes aegypti	RRM-RRM-RRM	132	743
AAEL011832	Aedes aegypti	KH	140	743
AAEL006510	Aedes aegypti	KH	142	743
AAEL005083	Aedes aegypti	RRM-RRM	179	743
AAEL006675	Aedes aegypti	RRM-RRM-RRM	12	796.556
AAEL008164	Aedes aegypti	RRM-RRM-RRM	12	796.556
AAEL008516	Aedes aegypti	RRM-RRM-RRM-RRM	12	796.556
AAEL010567	Aedes aegypti	RRM-RRM-RRM	12	796.556
AAEL017168	Aedes aegypti	RRM	17	796.556
AAEL012065	Aedes aegypti	RRM-RRM	19	796.556
AAEL007091	Aedes aegypti	RRM-RRM	20	796.556
AAEL012708	Aedes aegypti	KH-KH	21	796.556
AAEL013723	Aedes aegypti	RRM-RRM-RRM-RRM	22	796.556
AAEL009326	Aedes aegypti	KH-KH	26	796.556
AAEL007329	Aedes aegypti	KH	34	796.556
AAEL009659	Aedes aegypti	RRM-RRM	36	796.556
AAEL000729	Aedes aegypti	RRM	39	796.556
AAEL006057	Aedes aegypti	RRM-RRM	39	796.556
AAEL005528	Aedes aegypti	RRM	41	796.556
AAEL003407	Aedes aegypti	RRM	43	796.556
AAEL012171	Aedes aegypti	RRM-RRM	46	796.556
AAEL010200	Aedes aegypti	RRM	51	796.556
AAEL005046	Aedes aegypti	RRM-RRM-RRM	58	796.556
AAEL002818	Aedes aegypti	RRM-RRM	60	796.556
AAEL005541	Aedes aegypti	RRM	67	796.556
AAEL005690	Aedes aegypti	RRM	67	796.556
AAEL001684	Aedes aegypti	RRM	71	796.556
AAEL002422	Aedes aegypti	RRM-RRM	75	796.556
AAEL007273	Aedes aegypti	RRM	79	796.556
AAEL013948	Aedes aegypti	RRM	79	796.556
AAEL000769	Aedes aegypti	RRM-RRM	7	1105.06
AAEL001889	Aedes aegypti	RRM-RRM	7	1105.06
AAEL006473	Aedes aegypti	RRM-RRM	7	1105.06
AAEL012621	Aedes aegypti	RRM-RRM	7	1105.06
AAEL006135	Aedes aegypti	RRM	53	1105.06
AAEL005947	Aedes aegypti	RRM-RRM-RRM	3	1495.76
AAEL011420	Aedes aegypti	RRM-RRM-RRM	3	1495.76
AAEL005049	Aedes aegypti	RRM-RRM	4	1495.76
AAEL005515	Aedes aegypti	RRM-RRM	4	1495.76
AAEL008257	Aedes aegypti	RRM-RRM	4	1495.76
AAEL007042	Aedes aegypti	KH-KH-KH	10	1495.76
AAEL010642	Aedes aegypti	RRM	42	1495.76
AAEL006664	Aedes aegypti	RRM	47	1495.76
AAEL009437	Aedes aegypti	RRM	47	1495.76
AAEL013869	Aedes aegypti	RRM	49	1495.76
AAEL002980	Aedes aegypti	RRM-RRM	13	1660
AAEL014167	Aedes aegypti	RRM-RRM	13	1660
AAEL001245	Aedes aegypti	KH	0	1768.42
AAEL001421	Aedes aegypti	KH-KH-KH-KH-KH-KH-KH-KH-KH-KH-KH-KH-KH-KH-KH	0	1768.42
AAEL014959	Aedes aegypti	KH-KH-KH	0	1768.42
AAEL014965	Aedes aegypti	KH-KH	0	1768.42
AAEL017481	Aedes aegypti	KH	0	1768.42
AAEL010318	Aedes aegypti	RRM-RRM-RRM-RRM	1	1768.42
AAEL000691	Aedes aegypti	RRM	2	1768.42
AAEL000695	Aedes aegypti	RRM-RRM	2	1768.42
AAEL003979	Aedes aegypti	RRM	2	1768.42
AAEL014033	Aedes aegypti	RRM-RRM	2	1768.42
AAEL015143	Aedes aegypti	RRM	6	1768.42
AAEL010340	Aedes aegypti	RRM	16	1768.42
AAEL011340	Aedes aegypti	RRM	18	1768.42
AAEL015585	Aedes aegypti	RRM	18	1768.42
AAEL005909	Aedes aegypti	RRM	23	1768.42
AAEL006748	Aedes aegypti	RRM	29	1768.42
AAEL013795	Aedes aegypti	RRM-RRM	32	1768.42
ALNC14_064530	Albugo laibachii	RRM-RRM	564	0
ALNC14_119980	Albugo laibachii	RRM-RRM	564	0
ALNC14_097470	Albugo laibachii	RRM-RRM	641	0
ALNC14_103060	Albugo laibachii	RRM-RRM	641	0
ALNC14_067260	Albugo laibachii	RRM	730	0
ALNC14_067280	Albugo laibachii	RRM	730	0
ALNC14_006020	Albugo laibachii	RRM	744	0
ALNC14_073860	Albugo laibachii	RRM	744	0
ALNC14_141050	Albugo laibachii	RRM	967	0
ALNC14_134860	Albugo laibachii	RRM	1241	0
ALNC14_076980	Albugo laibachii	RRM-RRM	1483	0
ALNC14_131640	Albugo laibachii	RRM-RRM	1498	0
ALNC14_134380	Albugo laibachii	RRM	1505	0
ALNC14_006180	Albugo laibachii	RRM	1561	0
ALNC14_023690	Albugo laibachii	RRM	1759	0
ALNC14_100330	Albugo laibachii	RRM-RRM	1842	0
ALNC14_125850	Albugo laibachii	RRM	1853	0
ALNC14_091170	Albugo laibachii	RRM-RRM	1860	0
ALNC14_138380	Albugo laibachii	RRM	1910	0
ALNC14_088590	Albugo laibachii	RRM	1959	0
ALNC14_039370	Albugo laibachii	KH	2010	0
ALNC14_003950	Albugo laibachii	RRM	2162	0
ALNC14_063730	Albugo laibachii	RRM	2179	0
ALNC14_003900	Albugo laibachii	RRM	2215	0
ALNC14_068230	Albugo laibachii	RRM	2220	0
ALNC14_073750	Albugo laibachii	RRM	2229	0
ALNC14_068710	Albugo laibachii	RRM	2308	0
ALNC14_063390	Albugo laibachii	RRM-RRM-RRM-RRM	2366	0
ALNC14_014840	Albugo laibachii	RRM	2368	0
ALNC14_002720	Albugo laibachii	RRM	2400	0
ALNC14_083460	Albugo laibachii	RRM	2401	0
ALNC14_010330	Albugo laibachii	RRM	2402	0
ALNC14_075840	Albugo laibachii	RRM	2424	0
ALNC14_038260	Albugo laibachii	RRM	2482	0
ALNC14_040380	Albugo laibachii	RRM	2485	0
ALNC14_095220	Albugo laibachii	RRM	2495	0
ALNC14_121000	Albugo laibachii	RRM-RRM-RRM	2519	0
ALNC14_029740	Albugo laibachii	RRM	2532	0
ALNC14_118750	Albugo laibachii	RRM	2542	0
ALNC14_056030	Albugo laibachii	RRM-RRM-RRM-RRM	256	134.6
ALNC14_077430	Albugo laibachii	RRM-RRM-RRM-RRM	256	134.6
ALNC14_021870	Albugo laibachii	RRM	258	134.6
ALNC14_026390	Albugo laibachii	RRM	258	134.6
ALNC14_126050	Albugo laibachii	RRM	258	134.6
ALNC14_104780	Albugo laibachii	RRM-RRM-RRM-RRM-RRM	317	134.6
ALNC14_051070	Albugo laibachii	RRM	332	134.6
ALNC14_109800	Albugo laibachii	RRM	332	134.6
ALNC14_121590	Albugo laibachii	KH-KH-KH-KH	342	134.6
ALNC14_037370	Albugo laibachii	RRM	351	134.6
ALNC14_038040	Albugo laibachii	RRM-RRM	352	134.6
ALNC14_082470	Albugo laibachii	RRM	362	134.6
ALNC14_083770	Albugo laibachii	RRM-RRM-RRM	393	134.6
ALNC14_026670	Albugo laibachii	RRM	395	134.6
ALNC14_087280	Albugo laibachii	RRM	405	134.6
ALNC14_015470	Albugo laibachii	RRM	407	134.6
ALNC14_000700	Albugo laibachii	RRM-RRM-RRM	430	134.6
ALNC14_066310	Albugo laibachii	RRM-RRM-RRM-RRM-RRM	434	134.6
ALNC14_102290	Albugo laibachii	RRM	443	134.6
ALNC14_005190	Albugo laibachii	RRM	465	134.6
ALNC14_018920	Albugo laibachii	RRM-RRM	638	134.6
ALNC14_092060	Albugo laibachii	RRM	734	134.6
ALNC14_003090	Albugo laibachii	RRM	200	657.504
ALNC14_118710	Albugo laibachii	RRM	223	657.504
ALNC14_121030	Albugo laibachii	RRM-RRM-RRM	255	657.504
ALNC14_003630	Albugo laibachii	RRM-RRM-RRM	168	1290
ALNC14_079140	Albugo laibachii	RRM-RRM	175	1290
ALNC14_033170	Albugo laibachii	RRM-RRM	176	1290
ALNC14_039310	Albugo laibachii	RRM	180	1290
ALNC14_126860	Albugo laibachii	KH-KH-KH-KH-KH-KH-KH-KH-KH-KH	0	1768.42
ALNC14_030450	Albugo laibachii	RRM-RRM-RRM-RRM	1	1768.42
ALNC14_097820	Albugo laibachii	RRM-RRM-RRM	2	1768.42
ALNC14_076610	Albugo laibachii	RRM	6	1768.42
ALNC14_001690	Albugo laibachii	RRM-RRM	9	1768.42
ALNC14_063540	Albugo laibachii	RRM-RRM	9	1768.42
ALNC14_044690	Albugo laibachii	RRM-RRM-RRM	11	1768.42
ALNC14_045440	Albugo laibachii	RRM-RRM-RRM	11	1768.42
ALNC14_033140	Albugo laibachii	RRM-RRM	14	1768.42
ALNC14_069280	Albugo laibachii	RRM-RRM	14	1768.42
ALNC14_098530	Albugo laibachii	RRM-RRM	14	1768.42
ALNC14_111660	Albugo laibachii	RRM-RRM	14	1768.42
ALNC14_042860	Albugo laibachii	RRM	16	1768.42
ALNC14_107960	Albugo laibachii	RRM	18	1768.42
ALNC14_054080	Albugo laibachii	RRM	23	1768.42
ALNC14_044310	Albugo laibachii	RRM	29	1768.42
ALNC14_045810	Albugo laibachii	RRM	29	1768.42
ALNC14_074040	Albugo laibachii	RRM-RRM	32	1768.42
ALNC14_017440	Albugo laibachii	KH	86	1768.42
ALNC14_024820	Albugo laibachii	KH	86	1768.42
ALNC14_002150	Albugo laibachii	KH	187	1768.42
AMTR_s00061p00106080	Amborella trichopoda	RRM	842	0
AMTR_s00110p00107430	Amborella trichopoda	RRM-RRM-RRM	972	0
AMTR_s00001p00255560	Amborella trichopoda	RRM	1007	0
AMTR_s00168p00066520	Amborella trichopoda	RRM	1015	0
AMTR_s00136p00089310	Amborella trichopoda	RRM	1021	0
AMTR_s00164p00040330	Amborella trichopoda	RRM	1052	0
AMTR_s00100p00087410	Amborella trichopoda	RRM-RRM	1056	0
AMTR_s00131p00040500	Amborella trichopoda	RRM	1078	0
AMTR_s00025p00095750	Amborella trichopoda	RRM	1096	0
AMTR_s00122p00126300	Amborella trichopoda	RRM	1141	0
AMTR_s00067p00095130	Amborella trichopoda	RRM-RRM-RRM	1155	0
AMTR_s00088p00026960	Amborella trichopoda	RRM	1200	0
AMTR_s00074p00181500	Amborella trichopoda	RRM-RRM	1219	0
AMTR_s00176p00039530	Amborella trichopoda	RRM	1228	0
AMTR_s00088p00132770	Amborella trichopoda	RRM	1237	0
AMTR_s00146p00086180	Amborella trichopoda	RRM	1416	0
AMTR_s00052p00146070	Amborella trichopoda	RRM	1439	0
AMTR_s00071p00202370	Amborella trichopoda	RRM-RRM-RRM	1441	0
AMTR_s00154p00067340	Amborella trichopoda	RRM	1470	0
AMTR_s00039p00228400	Amborella trichopoda	RRM	1481	0
AMTR_s00138p00027500	Amborella trichopoda	RRM	1620	0
AMTR_s00010p00226160	Amborella trichopoda	RRM-RRM-RRM-RRM	1711	0
AMTR_s00006p00246160	Amborella trichopoda	RRM	1718	0
AMTR_s00001p00229100	Amborella trichopoda	RRM	1724	0
AMTR_s00002p00267440	Amborella trichopoda	RRM	1738	0
AMTR_s00027p00222730	Amborella trichopoda	RRM-RRM	1825	0
AMTR_s00001p00140760	Amborella trichopoda	RRM	1844	0
AMTR_s00010p00254110	Amborella trichopoda	RRM	1975	0
AMTR_s00024p00180690	Amborella trichopoda	KH	2083	0
AMTR_s00153p00035720	Amborella trichopoda	KH	2117	0
AMTR_s00002p00267480	Amborella trichopoda	RRM	2141	0
AMTR_s00011p00062910	Amborella trichopoda	RRM	2153	0
AMTR_s00056p00211180	Amborella trichopoda	RRM-RRM	2158	0
AMTR_s00004p00121730	Amborella trichopoda	RRM-RRM-RRM	2230	0
AMTR_s00001p00154470	Amborella trichopoda	RRM	2241	0
AMTR_s00002p00251920	Amborella trichopoda	RRM	2251	0
AMTR_s00001p00106820	Amborella trichopoda	RRM-RRM	2259	0
AMTR_s00002p00197820	Amborella trichopoda	RRM-RRM	2263	0
AMTR_s00008p00202090	Amborella trichopoda	RRM-RRM	2280	0
AMTR_s00025p00214350	Amborella trichopoda	RRM	2281	0
AMTR_s00003p00224450	Amborella trichopoda	RRM	2297	0
AMTR_s00013p00254870	Amborella trichopoda	RRM	2314	0
AMTR_s00025p00225470	Amborella trichopoda	RRM	2331	0
AMTR_s04055p00007480	Amborella trichopoda	RRM	2435	0
AMTR_s00038p00094720	Amborella trichopoda	KH	2445	0
AMTR_s00027p00223150	Amborella trichopoda	RRM	2455	0
AMTR_s00009p00256580	Amborella trichopoda	RRM	2514	0
AMTR_s00057p00072880	Amborella trichopoda	RRM-RRM	2543	0
AMTR_s00175p00058810	Amborella trichopoda	KH	2544	0
AMTR_s00058p00210830	Amborella trichopoda	RRM	2548	0
AMTR_s00002p00251290	Amborella trichopoda	RRM	2554	0
AMTR_s00010p00228130	Amborella trichopoda	RRM-RRM	50	180.886
AMTR_s00010p00228950	Amborella trichopoda	RRM-RRM	50	180.886
AMTR_s00021p00110500	Amborella trichopoda	RRM-RRM	50	180.886
AMTR_s00101p00033020	Amborella trichopoda	RRM-RRM	50	180.886
AMTR_s00101p00040700	Amborella trichopoda	RRM-RRM	50	180.886
AMTR_s00001p00270600	Amborella trichopoda	RRM-RRM-RRM	106	180.886
AMTR_s00017p00234440	Amborella trichopoda	RRM-RRM-RRM	106	180.886
AMTR_s00012p00222390	Amborella trichopoda	RRM	119	180.886
AMTR_s00012p00222900	Amborella trichopoda	RRM	119	180.886
AMTR_s00018p00254940	Amborella trichopoda	RRM-RRM-RRM	130	180.886
AMTR_s00031p00165100	Amborella trichopoda	RRM-RRM-RRM	130	180.886
AMTR_s00043p00170970	Amborella trichopoda	RRM	131	180.886
AMTR_s00066p00163770	Amborella trichopoda	RRM-RRM	133	180.886
AMTR_s00002p00226970	Amborella trichopoda	RRM-RRM-RRM	154	180.886
AMTR_s00092p00090110	Amborella trichopoda	RRM-RRM	159	180.886
AMTR_s00114p00125610	Amborella trichopoda	RRM	167	180.886
AMTR_s00061p00105530	Amborella trichopoda	RRM-RRM	184	180.886
AMTR_s00002p00271280	Amborella trichopoda	RRM-RRM	189	180.886
AMTR_s00052p00146290	Amborella trichopoda	RRM	190	180.886
AMTR_s00109p00141330	Amborella trichopoda	KH	191	180.886
AMTR_s00046p00168380	Amborella trichopoda	RRM-RRM	193	180.886
AMTR_s00047p00214400	Amborella trichopoda	RRM	207	180.886
AMTR_s00071p00171330	Amborella trichopoda	RRM	214	180.886
AMTR_s00010p00058910	Amborella trichopoda	RRM	216	180.886
AMTR_s00004p00125270	Amborella trichopoda	RRM	227	180.886
AMTR_s00022p00238840	Amborella trichopoda	RRM	245	180.886
AMTR_s00096p00065500	Amborella trichopoda	RRM	246	180.886
AMTR_s00048p00077520	Amborella trichopoda	RRM	260	180.886
AMTR_s00003p00268400	Amborella trichopoda	RRM	291	180.886
AMTR_s00037p00235640	Amborella trichopoda	RRM	291	180.886
AMTR_s00044p00073410	Amborella trichopoda	RRM	309	180.886
AMTR_s00067p00176230	Amborella trichopoda	RRM-RRM-RRM	335	180.886
AMTR_s00099p00096450	Amborella trichopoda	RRM	381	180.886
AMTR_s00006p00267030	Amborella trichopoda	RRM	398	180.886
AMTR_s00012p00103290	Amborella trichopoda	RRM	400	180.886
AMTR_s00013p00253930	Amborella trichopoda	RRM	406	180.886
AMTR_s00119p00096560	Amborella trichopoda	RRM	416	180.886
AMTR_s00066p00188130	Amborella trichopoda	RRM-RRM-RRM	529	180.886
AMTR_s00071p00150630	Amborella trichopoda	RRM	600	180.886
AMTR_s00023p00245540	Amborella trichopoda	RRM	129	431.251
AMTR_s00002p00271460	Amborella trichopoda	RRM	143	431.251
AMTR_s00009p00256630	Amborella trichopoda	RRM-RRM-RRM-RRM	212	431.251
AMTR_s00036p00179350	Amborella trichopoda	KH	321	431.251
AMTR_s00022p00143970	Amborella trichopoda	RRM	15	532.292
AMTR_s00038p00212100	Amborella trichopoda	RRM	15	532.292
AMTR_s00080p00053460	Amborella trichopoda	RRM	15	532.292
AMTR_s00099p00115860	Amborella trichopoda	RRM	15	532.292
AMTR_s00113p00116350	Amborella trichopoda	RRM	15	532.292
AMTR_s00061p00100880	Amborella trichopoda	KH	33	532.292
AMTR_s00071p00192730	Amborella trichopoda	KH	33	532.292
AMTR_s00077p00149420	Amborella trichopoda	KH	33	532.292
AMTR_s00010p00265290	Amborella trichopoda	RRM-RRM-RRM	35	532.292
AMTR_s00076p00078090	Amborella trichopoda	RRM-RRM-RRM-RRM	35	532.292
AMTR_s00107p00143110	Amborella trichopoda	RRM-RRM-RRM	35	532.292
AMTR_s00175p00061780	Amborella trichopoda	RRM-RRM-RRM-RRM	35	532.292
AMTR_s00068p00135100	Amborella trichopoda	RRM	44	532.292
AMTR_s00197p00027080	Amborella trichopoda	RRM	44	532.292
AMTR_s00010p00163740	Amborella trichopoda	RRM	59	532.292
AMTR_s00012p00035940	Amborella trichopoda	RRM	59	532.292
AMTR_s00041p00113690	Amborella trichopoda	RRM-RRM	68	532.292
AMTR_s00069p00132220	Amborella trichopoda	RRM-RRM	68	532.292
AMTR_s00007p00269220	Amborella trichopoda	RRM-RRM-RRM	76	532.292
AMTR_s00025p00204100	Amborella trichopoda	RRM-RRM-RRM	76	532.292
AMTR_s00064p00173090	Amborella trichopoda	RRM	104	532.292
AMTR_s00002p00175460	Amborella trichopoda	RRM-RRM-RRM	105	532.292
AMTR_s00041p00082900	Amborella trichopoda	RRM-RRM-RRM	105	532.292
AMTR_s00087p00144100	Amborella trichopoda	RRM-RRM-RRM	105	532.292
AMTR_s00038p00125360	Amborella trichopoda	RRM-RRM	108	532.292
AMTR_s00127p00033470	Amborella trichopoda	RRM-RRM-RRM	112	532.292
AMTR_s00153p00074100	Amborella trichopoda	RRM	137	532.292
AMTR_s00041p00116460	Amborella trichopoda	RRM	146	532.292
AMTR_s00019p00188800	Amborella trichopoda	RRM-RRM	151	532.292
AMTR_s00155p00073880	Amborella trichopoda	RRM	157	532.292
AMTR_s00049p00146760	Amborella trichopoda	RRM	183	532.292
AMTR_s00009p00262590	Amborella trichopoda	KH-RRM	228	532.292
AMTR_s00030p00239430	Amborella trichopoda	RRM	257	532.292
AMTR_s00009p00202570	Amborella trichopoda	RRM	5	1160
AMTR_s00029p00209460	Amborella trichopoda	RRM	5	1160
AMTR_s00030p00195240	Amborella trichopoda	RRM	5	1160
AMTR_s00030p00198740	Amborella trichopoda	RRM	5	1160
AMTR_s00061p00032260	Amborella trichopoda	RRM-RRM	5	1160
AMTR_s00061p00142700	Amborella trichopoda	RRM-RRM	5	1160
AMTR_s00148p00072380	Amborella trichopoda	RRM-RRM	5	1160
AMTR_s00154p00024620	Amborella trichopoda	RRM	5	1160
AMTR_s00166p00060690	Amborella trichopoda	RRM-RRM	5	1160
AMTR_s00008p00120470	Amborella trichopoda	RRM	24	1160
AMTR_s00016p00100690	Amborella trichopoda	RRM-RRM	24	1160
AMTR_s00049p00134910	Amborella trichopoda	RRM-RRM-RRM	24	1160
AMTR_s00093p00085820	Amborella trichopoda	RRM-RRM	24	1160
AMTR_s00058p00219700	Amborella trichopoda	RRM-RRM	28	1160
AMTR_s00113p00125330	Amborella trichopoda	RRM-RRM	28	1160
AMTR_s00009p00267190	Amborella trichopoda	RRM-RRM-RRM	54	1160
AMTR_s00059p00102910	Amborella trichopoda	RRM-RRM-RRM	54	1160
AMTR_s00005p00227220	Amborella trichopoda	KH	90	1160
AMTR_s00066p00088440	Amborella trichopoda	KH	90	1160
AMTR_s00103p00136100	Amborella trichopoda	RRM-RRM	3	1495.76
AMTR_s00036p00067000	Amborella trichopoda	RRM-RRM	4	1495.76
AMTR_s00049p00200350	Amborella trichopoda	RRM-RRM	4	1495.76
AMTR_s00061p00188860	Amborella trichopoda	RRM-RRM	4	1495.76
AMTR_s00065p00083440	Amborella trichopoda	RRM-RRM	4	1495.76
AMTR_s00067p00185510	Amborella trichopoda	RRM-RRM	4	1495.76
AMTR_s00088p00174110	Amborella trichopoda	RRM-RRM	4	1495.76
AMTR_s00036p00235910	Amborella trichopoda	KH-KH	10	1495.76
AMTR_s00099p00051410	Amborella trichopoda	KH-KH	10	1495.76
AMTR_s00099p00056810	Amborella trichopoda	KH-KH	10	1495.76
AMTR_s00169p00047130	Amborella trichopoda	KH-KH	10	1495.76
AMTR_s00051p00211030	Amborella trichopoda	RRM-RRM	31	1495.76
AMTR_s00067p00070310	Amborella trichopoda	RRM	42	1495.76
AMTR_s00023p00113610	Amborella trichopoda	RRM-RRM	13	1660
AMTR_s00045p00183440	Amborella trichopoda	RRM-RRM	13	1660
AMTR_s00002p00195630	Amborella trichopoda	KH-KH-KH	0	1768.42
AMTR_s00002p00263460	Amborella trichopoda	KH-KH-KH	0	1768.42
AMTR_s00010p00265700	Amborella trichopoda	KH-KH-KH-KH	0	1768.42
AMTR_s00013p00144130	Amborella trichopoda	KH-KH-KH	0	1768.42
AMTR_s00016p00058520	Amborella trichopoda	KH-KH	0	1768.42
AMTR_s00016p00061140	Amborella trichopoda	KH	0	1768.42
AMTR_s00019p00253900	Amborella trichopoda	KH-KH-KH-KH-KH	0	1768.42
AMTR_s00033p00116200	Amborella trichopoda	KH-KH-KH-KH-KH	0	1768.42
AMTR_s00033p00221750	Amborella trichopoda	KH-KH-KH-KH-KH	0	1768.42
AMTR_s00058p00148900	Amborella trichopoda	KH-KH-KH-KH-KH	0	1768.42
AMTR_s00092p00116010	Amborella trichopoda	KH-KH-KH-KH-KH	0	1768.42
AMTR_s00111p00073960	Amborella trichopoda	KH-KH-KH	0	1768.42
AMTR_s00140p00055140	Amborella trichopoda	KH-KH	0	1768.42
AMTR_s00140p00057330	Amborella trichopoda	KH-KH-KH	0	1768.42
AMTR_s01168p00008030	Amborella trichopoda	KH	0	1768.42
AMTR_s00002p00257980	Amborella trichopoda	RRM-RRM-RRM-RRM	1	1768.42
AMTR_s00051p00026490	Amborella trichopoda	RRM-RRM-RRM-RRM	1	1768.42
AMTR_s00078p00149860	Amborella trichopoda	RRM-RRM-RRM-RRM	1	1768.42
AMTR_s00057p00130200	Amborella trichopoda	RRM-RRM-RRM	2	1768.42
AMTR_s00002p00165660	Amborella trichopoda	RRM	6	1768.42
AMTR_s00008p00267630	Amborella trichopoda	RRM	6	1768.42
AMTR_s00012p00258090	Amborella trichopoda	RRM	9	1768.42
AMTR_s00013p00256900	Amborella trichopoda	RRM	9	1768.42
AMTR_s00022p00189710	Amborella trichopoda	RRM-RRM	9	1768.42
AMTR_s00025p00131080	Amborella trichopoda	RRM	9	1768.42
AMTR_s00030p00132070	Amborella trichopoda	RRM	9	1768.42
AMTR_s00058p00204390	Amborella trichopoda	RRM	9	1768.42
AMTR_s00099p00085080	Amborella trichopoda	RRM-RRM-RRM-RRM	9	1768.42
AMTR_s00022p00247520	Amborella trichopoda	RRM-RRM-RRM	11	1768.42
AMTR_s00062p00161920	Amborella trichopoda	RRM-RRM-RRM	11	1768.42
AMTR_s00157p00079360	Amborella trichopoda	RRM	11	1768.42
AMTR_s00157p00080130	Amborella trichopoda	RRM-RRM	11	1768.42
AMTR_s00013p00217480	Amborella trichopoda	RRM-RRM	14	1768.42
AMTR_s00100p00047650	Amborella trichopoda	RRM-RRM	14	1768.42
AMTR_s00002p00145180	Amborella trichopoda	RRM	16	1768.42
AMTR_s00176p00054790	Amborella trichopoda	RRM	16	1768.42
AMTR_s00059p00067090	Amborella trichopoda	RRM	18	1768.42
AMTR_s00032p00019980	Amborella trichopoda	RRM	23	1768.42
AMTR_s00138p00042200	Amborella trichopoda	RRM	29	1768.42
AMTR_s00059p00117370	Amborella trichopoda	RRM-RRM	32	1768.42
AGAP000917	Anopheles gambiae	RRM-RRM	251	0
AGAP000921	Anopheles gambiae	RRM-RRM	251	0
AGAP012535	Anopheles gambiae	RRM	251	0
AGAP012564	Anopheles gambiae	RRM-RRM	251	0
AGAP012675	Anopheles gambiae	RRM-RRM	251	0
AGAP000916	Anopheles gambiae	RRM-RRM	283	0
AGAP000918	Anopheles gambiae	RRM-RRM	283	0
AGAP000919	Anopheles gambiae	RRM-RRM	283	0
AGAP000920	Anopheles gambiae	RRM-RRM	283	0
AGAP004351	Anopheles gambiae	KH	610	0
AGAP007571	Anopheles gambiae	KH	610	0
AGAP003170	Anopheles gambiae	RRM-RRM-RRM-RRM	695	0
AGAP003172	Anopheles gambiae	RRM-RRM-RRM-RRM	695	0
AGAP003737	Anopheles gambiae	RRM	841	0
AGAP002166	Anopheles gambiae	KH	953	0
AGAP007803	Anopheles gambiae	RRM	1005	0
AGAP011446	Anopheles gambiae	KH-KH-KH	1028	0
AGAP009474	Anopheles gambiae	RRM	1150	0
AGAP002256	Anopheles gambiae	RRM	1536	0
AGAP002326	Anopheles gambiae	RRM	1763	0
AGAP006090	Anopheles gambiae	RRM	1854	0
AGAP011039	Anopheles gambiae	RRM-RRM	1875	0
AGAP009570	Anopheles gambiae	RRM	2055	0
AGAP003794	Anopheles gambiae	RRM-RRM	2094	0
AGAP003519	Anopheles gambiae	KH	2144	0
AGAP002655	Anopheles gambiae	RRM-RRM-RRM-RRM-RRM-RRM	2182	0
AGAP007221	Anopheles gambiae	RRM-RRM-RRM-RRM-RRM	2224	0
AGAP007989	Anopheles gambiae	RRM	2225	0
AGAP010791	Anopheles gambiae	KH	2274	0
AGAP001656	Anopheles gambiae	RRM	2324	0
AGAP001640	Anopheles gambiae	RRM-RRM-RRM-RRM-RRM-RRM-RRM-RRM	2332	0
AGAP007689	Anopheles gambiae	RRM	2340	0
AGAP009336	Anopheles gambiae	RRM	2341	0
AGAP005249	Anopheles gambiae	RRM-RRM-RRM-RRM-RRM-RRM	2436	0
AGAP011041	Anopheles gambiae	RRM-RRM	2439	0
AGAP001643	Anopheles gambiae	RRM-RRM-RRM-RRM-RRM-RRM-RRM	2443	0
AGAP013051	Anopheles gambiae	RRM-RRM-RRM	2450	0
AGAP002654	Anopheles gambiae	RRM-RRM-RRM-RRM-RRM-RRM	2478	0
AGAP007823	Anopheles gambiae	RRM	2512	0
AGAP006798	Anopheles gambiae	RRM	203	190
AGAP011091	Anopheles gambiae	RRM	203	190
AGAP004982	Anopheles gambiae	RRM-RRM	326	190
AGAP007912	Anopheles gambiae	KH	424	190
AGAP010171	Anopheles gambiae	KH-KH	424	190
AGAP012137	Anopheles gambiae	RRM	432	190
AGAP012853	Anopheles gambiae	RRM	432	190
AGAP002246	Anopheles gambiae	RRM	450	190
AGAP000924	Anopheles gambiae	RRM	453	190
AGAP011884	Anopheles gambiae	RRM-RRM-RRM	462	190
AGAP009179	Anopheles gambiae	RRM	503	190
AGAP003825	Anopheles gambiae	RRM	509	190
AGAP004361	Anopheles gambiae	RRM	521	190
AGAP012503	Anopheles gambiae	RRM-RRM-RRM-RRM	538	190
AGAP001261	Anopheles gambiae	RRM	586	190
eIF3b	Anopheles gambiae	RRM	643	190
AGAP002265	Anopheles gambiae	RRM-RRM	694	190
AGAP012408	Anopheles gambiae	RRM	697	190
AGAP006237	Anopheles gambiae	RRM	738	190
AGAP007808	Anopheles gambiae	RRM	757	190
AGAP006266	Anopheles gambiae	RRM-RRM	765	190
AGAP013048	Anopheles gambiae	RRM	149	272
AGAP013440	Anopheles gambiae	RRM	149	272
eIF3g	Anopheles gambiae	RRM	161	272
AGAP002390	Anopheles gambiae	RRM	220	272
AGAP000977	Anopheles gambiae	RRM	231	272
AGAP004546	Anopheles gambiae	RRM	266	272
AGAP009237	Anopheles gambiae	RRM	298	272
AGAP006733	Anopheles gambiae	RRM	301	272
AGAP002959	Anopheles gambiae	RRM-RRM	372	272
AGAP003219	Anopheles gambiae	RRM	552	272
AGAP000526	Anopheles gambiae	RRM	611	272
AGAP002374	Anopheles gambiae	RRM-RRM	136	325.057
AGAP007325	Anopheles gambiae	RRM	152	325.057
Sxl	Anopheles gambiae	RRM-RRM	158	325.057
AGAP005505	Anopheles gambiae	RRM-RRM-RRM-RRM	171	325.057
AGAP005062	Anopheles gambiae	RRM	198	325.057
AGAP009142	Anopheles gambiae	RRM	199	325.057
AGAP010553	Anopheles gambiae	RRM-RRM-RRM	202	325.057
AGAP005006	Anopheles gambiae	RRM	213	325.057
AGAP009990	Anopheles gambiae	RRM-RRM-RRM	215	325.057
AGAP012103	Anopheles gambiae	KH-KH-KH-KH	217	325.057
AGAP003369	Anopheles gambiae	RRM	218	325.057
AGAP010382	Anopheles gambiae	RRM	221	325.057
AGAP006212	Anopheles gambiae	RRM	244	325.057
AGAP009296	Anopheles gambiae	RRM	299	325.057
AGAP001298	Anopheles gambiae	RRM	303	325.057
AGAP001460	Anopheles gambiae	RRM-RRM-RRM	384	325.057
AGAP003355	Anopheles gambiae	KH	57	743
AGAP003356	Anopheles gambiae	KH	57	743
AGAP002335	Anopheles gambiae	RRM-RRM-RRM	72	743
AGAP005292	Anopheles gambiae	RRM-RRM	72	743
AGAP001419	Anopheles gambiae	RRM-RRM-RRM	132	743
AGAP004145	Anopheles gambiae	KH	140	743
AGAP009496	Anopheles gambiae	KH	142	743
AGAP005296	Anopheles gambiae	RRM-RRM	179	743
AGAP000965	Anopheles gambiae	RRM-RRM-RRM	12	796.556
AGAP001883	Anopheles gambiae	RRM-RRM-RRM	12	796.556
AGAP009952	Anopheles gambiae	RRM-RRM-RRM-RRM	12	796.556
AGAP006089	Anopheles gambiae	RRM	17	796.556
AGAP002296	Anopheles gambiae	RRM-RRM	19	796.556
AGAP005964	Anopheles gambiae	RRM-RRM	20	796.556
AGAP013259	Anopheles gambiae	KH-KH	21	796.556
AGAP003945	Anopheles gambiae	RRM-RRM-RRM-RRM	22	796.556
AGAP008975	Anopheles gambiae	KH	34	796.556
AGAP012054	Anopheles gambiae	RRM-RRM	36	796.556
AGAP001993	Anopheles gambiae	RRM-RRM	39	796.556
AGAP006656	Anopheles gambiae	RRM-RRM	39	796.556
AGAP000403	Anopheles gambiae	RRM	41	796.556
AGAP011956	Anopheles gambiae	RRM	43	796.556
AGAP005127	Anopheles gambiae	RRM-RRM-RRM	46	796.556
AGAP003497	Anopheles gambiae	RRM-RRM	48	796.556
AGAP011541	Anopheles gambiae	RRM	51	796.556
AGAP008433	Anopheles gambiae	RRM-RRM	58	796.556
AGAP002908	Anopheles gambiae	RRM-RRM-RRM	60	796.556
AGAP003171	Anopheles gambiae	RRM-RRM	63	796.556
AGAP003173	Anopheles gambiae	RRM-RRM	63	796.556
AGAP008136	Anopheles gambiae	RRM	67	796.556
AGAP005506	Anopheles gambiae	RRM	71	796.556
AGAP003080	Anopheles gambiae	RRM-RRM	75	796.556
AGAP009810	Anopheles gambiae	RRM	79	796.556
AGAP004592	Anopheles gambiae	RRM-RRM	7	1105.06
AGAP010496	Anopheles gambiae	RRM-RRM	7	1105.06
AGAP002547	Anopheles gambiae	RRM	53	1105.06
AGAP002892	Anopheles gambiae	RRM-RRM-RRM	3	1495.76
AGAP011722	Anopheles gambiae	RRM-RRM-RRM	3	1495.76
AGAP000399	Anopheles gambiae	RRM-RRM	4	1495.76
AGAP001930	Anopheles gambiae	RRM-RRM	4	1495.76
AGAP006668	Anopheles gambiae	RRM-RRM	4	1495.76
AGAP013145	Anopheles gambiae	RRM-RRM	31	1495.76
AGAP010200	Anopheles gambiae	RRM	42	1495.76
AGAP009827	Anopheles gambiae	RRM	47	1495.76
AGAP004414	Anopheles gambiae	RRM	49	1495.76
AGAP010918	Anopheles gambiae	RRM	49	1495.76
snRNP-U1-A	Anopheles gambiae	RRM-RRM	13	1660
AGAP002896	Anopheles gambiae	KH-KH-KH	0	1768.42
AGAP004349	Anopheles gambiae	KH	0	1768.42
AGAP004942	Anopheles gambiae	KH-KH-KH	0	1768.42
AGAP005015	Anopheles gambiae	KH-KH-KH	0	1768.42
AGAP005467	Anopheles gambiae	KH-KH-KH-KH-KH-KH-KH-KH-KH-KH-KH-KH-KH-KH-KH-KH	0	1768.42
AGAP011092	Anopheles gambiae	RRM-RRM-RRM-RRM	1	1768.42
AGAP004950	Anopheles gambiae	RRM-RRM	2	1768.42
AGAP009477	Anopheles gambiae	RRM-RRM	2	1768.42
AGAP005117	Anopheles gambiae	RRM	6	1768.42
AGAP009742	Anopheles gambiae	RRM	16	1768.42
snRNP-U1-70K	Anopheles gambiae	RRM	18	1768.42
AGAP012250	Anopheles gambiae	RRM	18	1768.42
AGAP002780	Anopheles gambiae	RRM	23	1768.42
AGAP006365	Anopheles gambiae	RRM	29	1768.42
AGAP001538	Anopheles gambiae	RRM-RRM	32	1768.42
GB50753	Apis mellifera	RRM	863	0
GB45429	Apis mellifera	RRM	873	0
GB49597	Apis mellifera	RRM	1054	0
GB54990	Apis mellifera	RRM-RRM	1126	0
GB47093	Apis mellifera	RRM	1138	0
GB42772	Apis mellifera	RRM	1165	0
GB44747	Apis mellifera	RRM	1267	0
GB50208	Apis mellifera	RRM	1271	0
GB49972	Apis mellifera	RRM	1282	0
GB52030	Apis mellifera	RRM-RRM	1292	0
GB47322	Apis mellifera	RRM	1362	0
GB43200	Apis mellifera	RRM	1365	0
GB50286	Apis mellifera	RRM	1369	0
GB55223	Apis mellifera	RRM	1374	0
GB49037	Apis mellifera	RRM	1377	0
GB50551	Apis mellifera	RRM	1378	0
GB52029	Apis mellifera	RRM	1398	0
GB48118	Apis mellifera	RRM	1430	0
GB50370	Apis mellifera	RRM	1453	0
GB47826	Apis mellifera	RRM	1523	0
GB51213	Apis mellifera	RRM	1574	0
GB51899	Apis mellifera	RRM-RRM	1576	0
GB52054	Apis mellifera	RRM	1592	0
GB41037	Apis mellifera	RRM	1642	0
GB40561	Apis mellifera	RRM	1663	0
GB43556	Apis mellifera	RRM-RRM	1672	0
GB42691	Apis mellifera	RRM	1739	0
GB43614	Apis mellifera	RRM-RRM	1798	0
GB45636	Apis mellifera	RRM	1855	0
GB55542	Apis mellifera	RRM	1947	0
GB44804	Apis mellifera	RRM-RRM-RRM-RRM-RRM	1957	0
GB47965	Apis mellifera	RRM	1963	0
GB54341	Apis mellifera	RRM	2021	0
GB51707	Apis mellifera	KH	2054	0
GB46147	Apis mellifera	RRM	2126	0
GB55969	Apis mellifera	RRM-RRM	2163	0
GB46061	Apis mellifera	RRM-RRM-RRM-RRM	2206	0
GB54927	Apis mellifera	RRM	2212	0
GB53060	Apis mellifera	KH-KH-KH-KH	2245	0
GB44998	Apis mellifera	RRM	2252	0
GB47657	Apis mellifera	RRM-RRM	2261	0
GB43122	Apis mellifera	RRM-RRM-RRM-RRM-RRM-RRM	2327	0
GB42317	Apis mellifera	RRM	2431	0
GB50832	Apis mellifera	RRM	2526	0
GB55728	Apis mellifera	RRM	2541	0
GB41392	Apis mellifera	RRM-RRM	136	325.057
GB47741	Apis mellifera	RRM	152	325.057
GB50718	Apis mellifera	RRM	152	325.057
GB43841	Apis mellifera	RRM-RRM	158	325.057
GB52075	Apis mellifera	RRM-RRM-RRM-RRM	171	325.057
GB46014	Apis mellifera	RRM	198	325.057
GB49598	Apis mellifera	RRM	199	325.057
GB50202	Apis mellifera	RRM-RRM-RRM	202	325.057
GB55896	Apis mellifera	RRM	213	325.057
GB47009	Apis mellifera	RRM-RRM-RRM-RRM	215	325.057
GB52056	Apis mellifera	RRM-KH-KH-KH-KH	217	325.057
GB40878	Apis mellifera	RRM	218	325.057
GB43113	Apis mellifera	RRM	221	325.057
GB47328	Apis mellifera	RRM-RRM	242	325.057
GB43701	Apis mellifera	RRM	244	325.057
GB47305	Apis mellifera	RRM	276	325.057
GB42714	Apis mellifera	RRM	299	325.057
GB44148	Apis mellifera	RRM	303	325.057
GB48604	Apis mellifera	RRM-RRM-RRM	384	325.057
GB50757	Apis mellifera	KH	57	743
GB42292	Apis mellifera	RRM-RRM	72	743
GB44580	Apis mellifera	RRM-RRM-RRM	72	743
GB53038	Apis mellifera	RRM-RRM-RRM	132	743
GB51208	Apis mellifera	KH	140	743
GB45044	Apis mellifera	KH	142	743
GB42263	Apis mellifera	RRM-RRM	179	743
GB52985	Apis mellifera	KH	195	743
GB47295	Apis mellifera	KH	371	743
GB53101	Apis mellifera	KH	371	743
GB40744	Apis mellifera	RRM-RRM	376	743
GB48838	Apis mellifera	RRM	388	743
GB42233	Apis mellifera	RRM-RRM-RRM	12	796.556
GB55760	Apis mellifera	RRM	17	796.556
GB49233	Apis mellifera	RRM-RRM	19	796.556
GB53719	Apis mellifera	RRM-RRM	20	796.556
GB41523	Apis mellifera	KH-KH	21	796.556
GB48840	Apis mellifera	RRM-RRM-RRM	22	796.556
GB50259	Apis mellifera	KH-KH	26	796.556
GB49515	Apis mellifera	KH	34	796.556
GB51622	Apis mellifera	RRM-RRM-RRM	36	796.556
GB52344	Apis mellifera	RRM-RRM-RRM	37	796.556
GB48912	Apis mellifera	RRM-RRM	39	796.556
GB48913	Apis mellifera	RRM	39	796.556
GB53801	Apis mellifera	RRM-RRM	39	796.556
GB43301	Apis mellifera	RRM	41	796.556
GB50889	Apis mellifera	RRM	43	796.556
GB45555	Apis mellifera	RRM-RRM-RRM	46	796.556
GB43827	Apis mellifera	RRM	48	796.556
GB43828	Apis mellifera	RRM	48	796.556
GB45827	Apis mellifera	RRM	51	796.556
GB42838	Apis mellifera	RRM-RRM-RRM	58	796.556
GB46655	Apis mellifera	RRM-RRM	60	796.556
GB46656	Apis mellifera	RRM-RRM	60	796.556
GB48929	Apis mellifera	RRM	63	796.556
GB50302	Apis mellifera	RRM-RRM	63	796.556
GB52059	Apis mellifera	RRM	63	796.556
GB43118	Apis mellifera	RRM	67	796.556
GB54094	Apis mellifera	RRM	71	796.556
GB53148	Apis mellifera	RRM-RRM-RRM	75	796.556
GB48430	Apis mellifera	RRM	79	796.556
GB52855	Apis mellifera	RRM	79	796.556
GB44599	Apis mellifera	RRM	88	796.556
GB45167	Apis mellifera	RRM	7	1105.06
GB45169	Apis mellifera	RRM	7	1105.06
GB54451	Apis mellifera	RRM-RRM	7	1105.06
GB45358	Apis mellifera	RRM	53	1105.06
GB48852	Apis mellifera	RRM-RRM-RRM	3	1495.76
GB49525	Apis mellifera	RRM-RRM-RRM	3	1495.76
GB40057	Apis mellifera	RRM-RRM	4	1495.76
GB43300	Apis mellifera	RRM-RRM	4	1495.76
GB55533	Apis mellifera	RRM-RRM	4	1495.76
GB40824	Apis mellifera	KH-KH-KH-KH	10	1495.76
GB44336	Apis mellifera	RRM-RRM	31	1495.76
GB53208	Apis mellifera	RRM	42	1495.76
GB46196	Apis mellifera	RRM	47	1495.76
GB46205	Apis mellifera	RRM	47	1495.76
GB44830	Apis mellifera	RRM	49	1495.76
GB54653	Apis mellifera	RRM-RRM	13	1660
GB42664	Apis mellifera	KH	0	1768.42
GB42878	Apis mellifera	KH-KH	0	1768.42
GB42879	Apis mellifera	KH-KH	0	1768.42
GB48567	Apis mellifera	KH	0	1768.42
GB48628	Apis mellifera	KH-KH-KH	0	1768.42
GB49404	Apis mellifera	KH-KH	0	1768.42
GB53729	Apis mellifera	KH-KH-KH-KH-KH-KH-KH-KH-KH-KH-KH-KH-KH-KH-KH	0	1768.42
GB55088	Apis mellifera	KH-KH-KH	0	1768.42
GB54590	Apis mellifera	RRM-RRM-RRM-RRM	1	1768.42
GB49722	Apis mellifera	RRM	2	1768.42
GB49723	Apis mellifera	RRM-RRM	2	1768.42
GB55730	Apis mellifera	RRM-RRM	2	1768.42
GB44281	Apis mellifera	RRM	6	1768.42
GB52688	Apis mellifera	RRM	16	1768.42
GB55250	Apis mellifera	RRM	18	1768.42
GB42863	Apis mellifera	RRM	23	1768.42
GB49013	Apis mellifera	RRM	29	1768.42
GB47992	Apis mellifera	RRM-RRM	32	1768.42
Aquca_002_01270	Aquilegia coerulea	RRM	333	0
Aquca_038_00059	Aquilegia coerulea	RRM	333	0
Aquca_063_00045	Aquilegia coerulea	RRM	333	0
Aquca_018_00237	Aquilegia coerulea	RRM-RRM	408	0
Aquca_031_00031	Aquilegia coerulea	RRM-RRM	408	0
Aquca_111_00011	Aquilegia coerulea	RRM-RRM	408	0
Aquca_002_00548	Aquilegia coerulea	RRM	468	0
Aquca_074_00024	Aquilegia coerulea	RRM	468	0
Aquca_057_00075	Aquilegia coerulea	RRM	546	0
Aquca_063_00044	Aquilegia coerulea	RRM	546	0
Aquca_006_00044	Aquilegia coerulea	RRM-RRM-RRM-RRM	750	0
Aquca_023_00074	Aquilegia coerulea	RRM-RRM-RRM-RRM	750	0
Aquca_002_00473	Aquilegia coerulea	RRM	860	0
Aquca_072_00145	Aquilegia coerulea	RRM-RRM	969	0
Aquca_002_00293	Aquilegia coerulea	RRM	1024	0
Aquca_002_00258	Aquilegia coerulea	RRM	1079	0
Aquca_010_00116	Aquilegia coerulea	RRM-RRM	1143	0
Aquca_034_00259	Aquilegia coerulea	RRM	1246	0
Aquca_061_00076	Aquilegia coerulea	RRM	1311	0
Aquca_001_00696	Aquilegia coerulea	RRM	1360	0
Aquca_061_00058	Aquilegia coerulea	RRM	1373	0
Aquca_008_00164	Aquilegia coerulea	RRM	1709	0
Aquca_017_00065	Aquilegia coerulea	RRM-RRM-RRM	1725	0
Aquca_072_00040	Aquilegia coerulea	RRM	1729	0
Aquca_022_00134	Aquilegia coerulea	RRM	1758	0
Aquca_026_00235	Aquilegia coerulea	RRM	1784	0
Aquca_089_00008	Aquilegia coerulea	RRM	1827	0
Aquca_033_00028	Aquilegia coerulea	RRM	1840	0
Aquca_018_00169	Aquilegia coerulea	RRM	1869	0
Aquca_022_00009	Aquilegia coerulea	RRM	1874	0
Aquca_009_00249	Aquilegia coerulea	RRM	1964	0
Aquca_015_00365	Aquilegia coerulea	RRM	1982	0
Aquca_013_00217	Aquilegia coerulea	RRM	2023	0
Aquca_082_00005	Aquilegia coerulea	RRM	2069	0
Aquca_006_00422	Aquilegia coerulea	RRM	2113	0
Aquca_010_00637	Aquilegia coerulea	RRM-RRM	2136	0
Aquca_018_00254	Aquilegia coerulea	RRM	2164	0
Aquca_025_00351	Aquilegia coerulea	RRM	2165	0
Aquca_014_00113	Aquilegia coerulea	RRM	2167	0
Aquca_007_00796	Aquilegia coerulea	RRM	2196	0
Aquca_002_01258	Aquilegia coerulea	RRM	2199	0
Aquca_002_01234	Aquilegia coerulea	RRM	2288	0
Aquca_003_00497	Aquilegia coerulea	RRM-RRM	2309	0
Aquca_005_00539	Aquilegia coerulea	RRM	2310	0
Aquca_013_00611	Aquilegia coerulea	RRM-RRM-RRM	2320	0
Aquca_014_00024	Aquilegia coerulea	RRM	2329	0
Aquca_018_00188	Aquilegia coerulea	RRM	2363	0
Aquca_001_00347	Aquilegia coerulea	KH	2376	0
Aquca_009_00588	Aquilegia coerulea	RRM	2382	0
Aquca_024_00117	Aquilegia coerulea	RRM	2403	0
Aquca_002_00880	Aquilegia coerulea	RRM	2412	0
Aquca_013_00827	Aquilegia coerulea	RRM	2423	0
Aquca_013_00899	Aquilegia coerulea	RRM-RRM	2518	0
Aquca_010_00705	Aquilegia coerulea	RRM	182	127.917
Aquca_016_00232	Aquilegia coerulea	RRM	222	127.917
Aquca_013_00239	Aquilegia coerulea	RRM	319	127.917
Aquca_020_00618	Aquilegia coerulea	RRM	319	127.917
Aquca_020_00372	Aquilegia coerulea	KH	363	127.917
Aquca_009_00070	Aquilegia coerulea	KH	369	127.917
Aquca_056_00084	Aquilegia coerulea	RRM	648	127.917
Aquca_005_00473	Aquilegia coerulea	RRM-RRM	761	127.917
Aquca_035_00111	Aquilegia coerulea	RRM	163	160.477
Aquca_037_00259	Aquilegia coerulea	RRM-RRM-RRM	188	160.477
Aquca_007_00317	Aquilegia coerulea	RRM-RRM-RRM-RRM	238	160.477
Aquca_072_00122	Aquilegia coerulea	RRM-RRM-RRM-RRM	238	160.477
Aquca_001_00792	Aquilegia coerulea	RRM	324	160.477
Aquca_006_00228	Aquilegia coerulea	RRM	428	160.477
Aquca_020_00424	Aquilegia coerulea	RRM	679	160.477
Aquca_006_00247	Aquilegia coerulea	RRM-RRM	50	180.886
Aquca_009_00097	Aquilegia coerulea	RRM-RRM	50	180.886
Aquca_014_00522	Aquilegia coerulea	RRM-RRM	50	180.886
Aquca_014_00523	Aquilegia coerulea	RRM-RRM	50	180.886
Aquca_081_00026	Aquilegia coerulea	RRM-RRM	50	180.886
Aquca_014_00414	Aquilegia coerulea	RRM-RRM-RRM	106	180.886
Aquca_089_00014	Aquilegia coerulea	RRM-RRM-RRM	106	180.886
Aquca_003_00053	Aquilegia coerulea	RRM	119	180.886
Aquca_004_00175	Aquilegia coerulea	RRM-RRM-RRM	130	180.886
Aquca_072_00117	Aquilegia coerulea	RRM-RRM-RRM	130	180.886
Aquca_005_00396	Aquilegia coerulea	RRM	131	180.886
Aquca_010_00710	Aquilegia coerulea	RRM	131	180.886
Aquca_012_00258	Aquilegia coerulea	RRM	131	180.886
Aquca_006_00339	Aquilegia coerulea	RRM-RRM	133	180.886
Aquca_005_00485	Aquilegia coerulea	RRM-RRM	154	180.886
Aquca_002_01466	Aquilegia coerulea	RRM-RRM	159	180.886
Aquca_027_00275	Aquilegia coerulea	RRM	167	180.886
Aquca_072_00072	Aquilegia coerulea	RRM	167	180.886
Aquca_010_00562	Aquilegia coerulea	RRM	184	180.886
Aquca_034_00265	Aquilegia coerulea	RRM-RRM	189	180.886
Aquca_009_00183	Aquilegia coerulea	RRM-RRM	190	180.886
Aquca_002_00896	Aquilegia coerulea	KH	191	180.886
Aquca_060_00037	Aquilegia coerulea	RRM-RRM	193	180.886
Aquca_025_00238	Aquilegia coerulea	RRM	207	180.886
Aquca_011_00421	Aquilegia coerulea	RRM	214	180.886
Aquca_013_00720	Aquilegia coerulea	RRM	214	180.886
Aquca_004_00090	Aquilegia coerulea	RRM	216	180.886
Aquca_017_00550	Aquilegia coerulea	RRM	216	180.886
Aquca_009_00591	Aquilegia coerulea	RRM	227	180.886
Aquca_009_00219	Aquilegia coerulea	RRM	245	180.886
Aquca_061_00002	Aquilegia coerulea	RRM	246	180.886
Aquca_002_01328	Aquilegia coerulea	RRM	309	180.886
Aquca_017_00781	Aquilegia coerulea	RRM-RRM	335	180.886
Aquca_002_00200	Aquilegia coerulea	RRM-RRM	398	180.886
Aquca_034_00053	Aquilegia coerulea	RRM	406	180.886
Aquca_058_00033	Aquilegia coerulea	RRM-RRM-RRM	529	180.886
Aquca_027_00131	Aquilegia coerulea	RRM	129	431.251
Aquca_036_00066	Aquilegia coerulea	RRM	143	431.251
Aquca_017_00353	Aquilegia coerulea	RRM-RRM-RRM-RRM-RRM	212	431.251
Aquca_014_00043	Aquilegia coerulea	RRM	15	532.292
Aquca_027_00120	Aquilegia coerulea	RRM	15	532.292
Aquca_109_00006	Aquilegia coerulea	RRM	15	532.292
Aquca_109_00007	Aquilegia coerulea	RRM	15	532.292
Aquca_005_00320	Aquilegia coerulea	KH	33	532.292
Aquca_014_00123	Aquilegia coerulea	KH	33	532.292
Aquca_016_00431	Aquilegia coerulea	KH	33	532.292
Aquca_002_00645	Aquilegia coerulea	RRM-RRM-RRM	35	532.292
Aquca_004_00795	Aquilegia coerulea	RRM-RRM-RRM-RRM	35	532.292
Aquca_006_00308	Aquilegia coerulea	RRM-RRM-RRM	35	532.292
Aquca_037_00118	Aquilegia coerulea	RRM-RRM-RRM	35	532.292
Aquca_017_00335	Aquilegia coerulea	RRM	44	532.292
Aquca_027_00296	Aquilegia coerulea	RRM-RRM	59	532.292
Aquca_065_00028	Aquilegia coerulea	RRM	59	532.292
Aquca_091_00046	Aquilegia coerulea	RRM	59	532.292
Aquca_013_00040	Aquilegia coerulea	RRM-RRM	68	532.292
Aquca_013_00422	Aquilegia coerulea	RRM-RRM	68	532.292
Aquca_013_00423	Aquilegia coerulea	RRM-RRM	68	532.292
Aquca_037_00251	Aquilegia coerulea	RRM-RRM	68	532.292
Aquca_018_00214	Aquilegia coerulea	RRM-RRM-RRM	76	532.292
Aquca_076_00045	Aquilegia coerulea	RRM-RRM-RRM	76	532.292
Aquca_016_00298	Aquilegia coerulea	RRM	104	532.292
Aquca_007_00378	Aquilegia coerulea	RRM-RRM-RRM	105	532.292
Aquca_010_00143	Aquilegia coerulea	RRM-RRM-RRM	105	532.292
Aquca_013_00034	Aquilegia coerulea	RRM-RRM-RRM	105	532.292
Aquca_053_00104	Aquilegia coerulea	RRM-RRM-RRM	105	532.292
Aquca_003_00203	Aquilegia coerulea	RRM-RRM	108	532.292
Aquca_060_00039	Aquilegia coerulea	RRM-RRM	108	532.292
Aquca_015_00049	Aquilegia coerulea	RRM-RRM-RRM	112	532.292
Aquca_058_00078	Aquilegia coerulea	RRM	137	532.292
Aquca_013_00039	Aquilegia coerulea	RRM	146	532.292
Aquca_068_00020	Aquilegia coerulea	RRM-RRM	151	532.292
Aquca_118_00008	Aquilegia coerulea	RRM	157	532.292
Aquca_011_00380	Aquilegia coerulea	RRM	183	532.292
Aquca_013_00801	Aquilegia coerulea	KH-RRM	228	532.292
Aquca_031_00066	Aquilegia coerulea	KH-RRM	228	532.292
Aquca_004_00574	Aquilegia coerulea	RRM-RRM	5	1160
Aquca_009_00464	Aquilegia coerulea	RRM	5	1160
Aquca_009_00756	Aquilegia coerulea	RRM	5	1160
Aquca_011_00415	Aquilegia coerulea	RRM-RRM	5	1160
Aquca_026_00103	Aquilegia coerulea	RRM	5	1160
Aquca_034_00062	Aquilegia coerulea	RRM	5	1160
Aquca_046_00032	Aquilegia coerulea	RRM-RRM	5	1160
Aquca_056_00035	Aquilegia coerulea	RRM-RRM	5	1160
Aquca_114_00003	Aquilegia coerulea	RRM-RRM	5	1160
Aquca_022_00076	Aquilegia coerulea	RRM-RRM-RRM	24	1160
Aquca_043_00025	Aquilegia coerulea	RRM-RRM-RRM	24	1160
Aquca_056_00049	Aquilegia coerulea	RRM-RRM-RRM	24	1160
Aquca_080_00010	Aquilegia coerulea	RRM-RRM	24	1160
Aquca_022_00212	Aquilegia coerulea	RRM-RRM	28	1160
Aquca_037_00273	Aquilegia coerulea	RRM-RRM	28	1160
Aquca_007_00165	Aquilegia coerulea	RRM-RRM-RRM	54	1160
Aquca_010_00439	Aquilegia coerulea	RRM-RRM-RRM	54	1160
Aquca_130_00004	Aquilegia coerulea	RRM-RRM-RRM	54	1160
Aquca_027_00190	Aquilegia coerulea	KH	90	1160
Aquca_007_00892	Aquilegia coerulea	RRM-RRM	3	1495.76
Aquca_009_00304	Aquilegia coerulea	RRM-RRM	3	1495.76
Aquca_006_00050	Aquilegia coerulea	RRM-RRM	4	1495.76
Aquca_011_00519	Aquilegia coerulea	RRM-RRM	4	1495.76
Aquca_017_00299	Aquilegia coerulea	RRM-RRM	4	1495.76
Aquca_017_00784	Aquilegia coerulea	RRM-RRM	4	1495.76
Aquca_028_00237	Aquilegia coerulea	RRM-RRM	4	1495.76
Aquca_034_00288	Aquilegia coerulea	RRM-RRM	4	1495.76
Aquca_001_00118	Aquilegia coerulea	KH-KH	10	1495.76
Aquca_007_00443	Aquilegia coerulea	KH-KH	10	1495.76
Aquca_010_00304	Aquilegia coerulea	KH-KH	10	1495.76
Aquca_017_00090	Aquilegia coerulea	KH-KH	10	1495.76
Aquca_010_00622	Aquilegia coerulea	RRM-RRM	31	1495.76
Aquca_020_00477	Aquilegia coerulea	RRM-RRM	31	1495.76
Aquca_017_00745	Aquilegia coerulea	RRM	42	1495.76
Aquca_034_00342	Aquilegia coerulea	RRM	42	1495.76
Aquca_008_00076	Aquilegia coerulea	RRM	49	1495.76
Aquca_005_00202	Aquilegia coerulea	RRM-RRM	13	1660
Aquca_017_00155	Aquilegia coerulea	RRM-RRM	13	1660
Aquca_002_00646	Aquilegia coerulea	KH-KH-KH-KH	0	1768.42
Aquca_007_00520	Aquilegia coerulea	KH-KH-KH-KH-KH	0	1768.42
Aquca_008_00104	Aquilegia coerulea	KH-KH-KH-KH-KH	0	1768.42
Aquca_009_01094	Aquilegia coerulea	KH-KH-KH	0	1768.42
Aquca_010_00252	Aquilegia coerulea	KH-KH-KH-KH-KH	0	1768.42
Aquca_013_00061	Aquilegia coerulea	KH-KH-KH-KH-KH	0	1768.42
Aquca_013_00791	Aquilegia coerulea	KH-KH-KH	0	1768.42
Aquca_017_00640	Aquilegia coerulea	KH-KH-KH	0	1768.42
Aquca_018_00223	Aquilegia coerulea	KH-KH-KH	0	1768.42
Aquca_019_00172	Aquilegia coerulea	KH-KH-KH	0	1768.42
Aquca_022_00226	Aquilegia coerulea	KH-KH-KH-KH-KH	0	1768.42
Aquca_026_00290	Aquilegia coerulea	KH-KH-KH-KH-KH	0	1768.42
Aquca_049_00046	Aquilegia coerulea	KH-KH-KH	0	1768.42
Aquca_007_00715	Aquilegia coerulea	RRM-RRM-RRM-RRM	1	1768.42
Aquca_009_01051	Aquilegia coerulea	RRM-RRM-RRM-RRM	1	1768.42
Aquca_010_00627	Aquilegia coerulea	RRM-RRM-RRM-RRM	1	1768.42
Aquca_014_00454	Aquilegia coerulea	RRM-RRM-RRM-RRM	1	1768.42
Aquca_019_00128	Aquilegia coerulea	RRM-RRM-RRM-RRM	1	1768.42
Aquca_114_00019	Aquilegia coerulea	RRM-RRM-RRM-RRM	1	1768.42
Aquca_017_00284	Aquilegia coerulea	RRM-RRM-RRM	2	1768.42
Aquca_010_00149	Aquilegia coerulea	RRM	6	1768.42
Aquca_010_00152	Aquilegia coerulea	RRM	6	1768.42
Aquca_025_00061	Aquilegia coerulea	RRM	6	1768.42
Aquca_053_00089	Aquilegia coerulea	RRM	6	1768.42
Aquca_003_00171	Aquilegia coerulea	RRM	9	1768.42
Aquca_012_00049	Aquilegia coerulea	RRM	9	1768.42
Aquca_007_00594	Aquilegia coerulea	RRM-RRM-RRM	11	1768.42
Aquca_009_00246	Aquilegia coerulea	RRM-RRM-RRM	11	1768.42
Aquca_015_00131	Aquilegia coerulea	RRM-RRM-RRM	11	1768.42
Aquca_077_00012	Aquilegia coerulea	RRM-RRM-RRM	11	1768.42
Aquca_003_00728	Aquilegia coerulea	RRM-RRM	14	1768.42
Aquca_017_00174	Aquilegia coerulea	RRM-RRM	14	1768.42
Aquca_037_00270	Aquilegia coerulea	RRM-RRM	14	1768.42
Aquca_008_00139	Aquilegia coerulea	RRM	16	1768.42
Aquca_010_00216	Aquilegia coerulea	RRM	16	1768.42
Aquca_007_00186	Aquilegia coerulea	RRM	18	1768.42
Aquca_004_00789	Aquilegia coerulea	RRM	23	1768.42
Aquca_004_00790	Aquilegia coerulea	RRM	23	1768.42
Aquca_014_00738	Aquilegia coerulea	RRM	29	1768.42
Aquca_007_00170	Aquilegia coerulea	RRM-RRM	32	1768.42
AT1G14790.1	Arabidopsis lyrata	RRM	659	0
AT1G14790.1	Arabidopsis lyrata	RRM	659	0
Al_scaffold_0639_1	Arabidopsis lyrata	RRM	664	0
scaffold_700545.1	Arabidopsis lyrata	RRM	664	0
Al_scaffold_0004_2271	Arabidopsis lyrata	RRM	673	0
Al_scaffold_0006_462	Arabidopsis lyrata	RRM-RRM	673	0
Al_scaffold_0005_1702	Arabidopsis lyrata	RRM	712	0
scaffold_501827.1	Arabidopsis lyrata	RRM	712	0
fgenesh1_pg.C_scaffold_7003156	Arabidopsis lyrata	RRM-RRM-RRM-RRM	713	0
scaffold_501826.1	Arabidopsis lyrata	RRM-RRM-RRM	713	0
scaffold_105427.1	Arabidopsis lyrata	RRM-RRM	931	0
scaffold_300853.1	Arabidopsis lyrata	RRM-RRM-RRM	939	0
AT1G52030.1	Arabidopsis lyrata	RRM	986	0
AT3G09160.1	Arabidopsis lyrata	RRM-RRM	1109	0
fgenesh1_pg.C_scaffold_1003395	Arabidopsis lyrata	RRM	1121	0
scaffold_703611.1	Arabidopsis lyrata	RRM-RRM	1196	0
scaffold_501543.1	Arabidopsis lyrata	RRM	1240	0
scaffold_102931.1	Arabidopsis lyrata	RRM	1303	0
scaffold_802289.1	Arabidopsis lyrata	RRM	1375	0
scaffold_801861.1	Arabidopsis lyrata	RRM	1420	0
scaffold_301088.1	Arabidopsis lyrata	RRM	1429	0
fgenesh1_pg.C_scaffold_2000098	Arabidopsis lyrata	RRM	1474	0
scaffold_302280.1	Arabidopsis lyrata	RRM	1540	0
AT5G07060.1	Arabidopsis lyrata	RRM	1551	0
scaffold_301376.1	Arabidopsis lyrata	RRM	1634	0
Al_scaffold_0001_1429	Arabidopsis lyrata	RRM-RRM	1667	0
fgenesh1_pg.C_scaffold_132000001	Arabidopsis lyrata	RRM	1735	0
scaffold_103462.1	Arabidopsis lyrata	RRM-RRM	1782	0
fgenesh1_pm.C_scaffold_5001510	Arabidopsis lyrata	RRM	1870	0
fgenesh1_pg.C_scaffold_6000434	Arabidopsis lyrata	RRM-RRM-RRM-RRM-RRM	1946	0
fgenesh1_pg.C_scaffold_3000679	Arabidopsis lyrata	RRM-RRM	1992	0
Al_scaffold_0003_3271	Arabidopsis lyrata	RRM	2107	0
fgenesh1_pg.C_scaffold_3002295	Arabidopsis lyrata	RRM	2137	0
Al_scaffold_0003_151	Arabidopsis lyrata	RRM-RRM	2190	0
Al_scaffold_0001_3452	Arabidopsis lyrata	RRM-RRM	2194	0
Al_scaffold_0006_756	Arabidopsis lyrata	RRM-RRM-RRM	2209	0
Al_scaffold_0777_2	Arabidopsis lyrata	RRM-RRM	2246	0
fgenesh1_pm.C_scaffold_6000173	Arabidopsis lyrata	RRM	2349	0
fgenesh1_pg.C_scaffold_7002946	Arabidopsis lyrata	RRM	2367	0
fgenesh1_pg.C_scaffold_6002797	Arabidopsis lyrata	RRM	2386	0
RDR6	Arabidopsis lyrata	RRM-RRM	2469	0
Al_scaffold_0006_249	Arabidopsis lyrata	RRM	2550	0
fgenesh1_pg.C_scaffold_2001640	Arabidopsis lyrata	RRM	2565	0
Al_scaffold_0003_3918	Arabidopsis lyrata	RRM-RRM-RRM-RRM	164	7.116
Al_scaffold_0007_3083	Arabidopsis lyrata	RRM-RRM-RRM	164	7.116
Al_scaffold_0007_3321	Arabidopsis lyrata	RRM-RRM-RRM-RRM	164	7.116
fgenesh1_pg.C_scaffold_7002983	Arabidopsis lyrata	RRM-RRM-RRM-RRM	164	7.116
fgenesh1_pg.C_scaffold_7003025	Arabidopsis lyrata	RRM-RRM-RRM-RRM	164	7.116
AT1G45100.1	Arabidopsis lyrata	RRM-RRM-RRM-RRM	164	7.116
fgenesh1_pg.C_scaffold_4001061	Arabidopsis lyrata	RRM	259	7.116
AT1G07360.1	Arabidopsis lyrata	RRM	259	7.116
Al_scaffold_0003_2551	Arabidopsis lyrata	RRM-RRM	293	7.116
Al_scaffold_0006_251	Arabidopsis lyrata	RRM-RRM	293	7.116
Al_scaffold_0006_254	Arabidopsis lyrata	RRM-RRM	293	7.116
Al_scaffold_0008_128	Arabidopsis lyrata	RRM	304	7.116
AT4G17720.1	Arabidopsis lyrata	RRM	304	7.116
AT1G66260.1	Arabidopsis lyrata	RRM	305	7.116
ALY4	Arabidopsis lyrata	RRM	305	7.116
Al_scaffold_0005_1201	Arabidopsis lyrata	RRM	340	7.116
Al_scaffold_0006_252	Arabidopsis lyrata	RRM-RRM	340	7.116
FPA	Arabidopsis lyrata	RRM-RRM-RRM	354	7.116
scaffold_503162.1	Arabidopsis lyrata	RRM-RRM-RRM	354	7.116
scaffold_401245.1	Arabidopsis lyrata	RRM	389	7.116
AT5G10370.1	Arabidopsis lyrata	KH	394	7.116
fgenesh1_pg.C_scaffold_7002898	Arabidopsis lyrata	RRM-RRM	417	7.116
fgenesh1_pm.C_scaffold_4001131	Arabidopsis lyrata	RRM-RRM-RRM	417	7.116
fgenesh1_pm.C_scaffold_4000699	Arabidopsis lyrata	RRM	455	7.116
Al_scaffold_0006_418	Arabidopsis lyrata	RRM-RRM	469	7.116
scaffold_200598.1	Arabidopsis lyrata	RRM	490	7.116
AT3G23370.1	Arabidopsis lyrata	RRM-RRM-RRM	513	7.116
fgenesh1_pm.C_scaffold_8001690	Arabidopsis lyrata	RRM	516	7.116
ATHB54	Arabidopsis lyrata	RRM	522	7.116
scaffold_2600002.1	Arabidopsis lyrata	RRM	523	7.116
AT2G47310.1	Arabidopsis lyrata	RRM-RRM	534	7.116
AT1G07350.1	Arabidopsis lyrata	RRM	536	7.116
AT1G67950.2	Arabidopsis lyrata	RRM	548	7.116
Al_scaffold_0006_1817	Arabidopsis lyrata	RRM	551	7.116
AT4G20030.1	Arabidopsis lyrata	RRM	555	7.116
SDN3	Arabidopsis lyrata	RRM-RRM-RRM	556	7.116
AT5G02740.1	Arabidopsis lyrata	RRM-RRM	562	7.116
scaffold_201955.1	Arabidopsis lyrata	RRM	565	7.116
UBA1A	Arabidopsis lyrata	RRM	567	7.116
scaffold_600404.1	Arabidopsis lyrata	RRM	578	7.116
CML23	Arabidopsis lyrata	RRM	583	7.116
BPA1	Arabidopsis lyrata	RRM	589	7.116
Al_scaffold_0007_3570	Arabidopsis lyrata	RRM-RRM-RRM	595	7.116
fgenesh1_pg.C_scaffold_5000539	Arabidopsis lyrata	RRM-RRM	597	7.116
scaffold_602432.1	Arabidopsis lyrata	RRM	605	7.116
RDR2	Arabidopsis lyrata	RRM	616	7.116
ROS3	Arabidopsis lyrata	RRM	620	7.116
Al_scaffold_0003_1630	Arabidopsis lyrata	RRM	625	7.116
scaffold_201779.1	Arabidopsis lyrata	RRM	627	7.116
PARLL1	Arabidopsis lyrata	RRM-RRM	631	7.116
Al_scaffold_0007_2200	Arabidopsis lyrata	RRM-RRM-RRM-RRM-RRM	636	7.116
AT5G48650.1	Arabidopsis lyrata	RRM	637	7.116
AT1G31600.2	Arabidopsis lyrata	RRM	639	7.116
AT2G21440.1	Arabidopsis lyrata	RRM-RRM-RRM-RRM-RRM	657	7.116
fgenesh1_pg.C_scaffold_6000234	Arabidopsis lyrata	RRM	662	7.116
scaffold_302903.1	Arabidopsis lyrata	RRM	663	7.116
scaffold_402395.1	Arabidopsis lyrata	RRM	672	7.116
Al_scaffold_0003_2881	Arabidopsis lyrata	RRM-RRM	675	7.116
AT5G19960.1	Arabidopsis lyrata	RRM	677	7.116
AT2G24350.1	Arabidopsis lyrata	RRM	681	7.116
AT1G13730.1	Arabidopsis lyrata	RRM	700	7.116
AT2G21690.1	Arabidopsis lyrata	RRM	708	7.116
AT2G22100.1	Arabidopsis lyrata	RRM	715	7.116
fgenesh1_pm.C_scaffold_1001212	Arabidopsis lyrata	RRM	720	7.116
AT2G03640.2	Arabidopsis lyrata	RRM	747	7.116
SDN1	Arabidopsis lyrata	RRM	753	7.116
scaffold_401130.1	Arabidopsis lyrata	RRM	780	7.116
Al_scaffold_0001_125	Arabidopsis lyrata	RRM-RRM	787	7.116
EMB140	Arabidopsis lyrata	RRM	810	7.116
SR45	Arabidopsis lyrata	RRM	813	7.116
scaffold_201894.1	Arabidopsis lyrata	RRM	814	7.116
AT1G05970.2	Arabidopsis lyrata	RRM	825	7.116
Al_scaffold_0006_1011	Arabidopsis lyrata	RRM-RRM-RRM-RRM-RRM	829	7.116
AT1G21320.1	Arabidopsis lyrata	RRM	219	106
AT1G76940.1	Arabidopsis lyrata	RRM	219	106
scaffold_800634.1	Arabidopsis lyrata	RRM	314	106
AT4G10110.1	Arabidopsis lyrata	RRM	325	106
AT3G01210.1	Arabidopsis lyrata	RRM	328	106
AT2G35410.1	Arabidopsis lyrata	RRM-RRM	387	106
Al_scaffold_0003_1280	Arabidopsis lyrata	RRM	410	106
AT5G04810.1	Arabidopsis lyrata	RRM	429	106
AT2G19380.1	Arabidopsis lyrata	RRM	435	106
Al_scaffold_0008_2483	Arabidopsis lyrata	RRM	182	127.917
fgenesh1_pm.C_scaffold_215000001	Arabidopsis lyrata	RRM	182	127.917
scaffold_501486.1	Arabidopsis lyrata	RRM	182	127.917
TIF3B1	Arabidopsis lyrata	RRM	222	127.917
AT2G25910.2	Arabidopsis lyrata	KH	363	127.917
AT3G32940.1	Arabidopsis lyrata	KH	369	127.917
scaffold_700530.1	Arabidopsis lyrata	RRM	163	160.477
AT5G55670.1	Arabidopsis lyrata	RRM	170	160.477
AT4G00830.1	Arabidopsis lyrata	RRM-RRM-RRM	188	160.477
AT4G09040.1	Arabidopsis lyrata	RRM-RRM	192	160.477
fgenesh1_pg.C_scaffold_215000001	Arabidopsis lyrata	RRM	263	160.477
AT3G15010.2	Arabidopsis lyrata	RRM-RRM	50	180.886
UBA2A	Arabidopsis lyrata	RRM-RRM	50	180.886
scaffold_105150.1	Arabidopsis lyrata	RRM-RRM	50	180.886
scaffold_402914.1	Arabidopsis lyrata	RRM-RRM	50	180.886
Al_scaffold_0006_891	Arabidopsis lyrata	RRM-RRM-RRM	106	180.886
AT2G16940.1	Arabidopsis lyrata	RRM-RRM-RRM	106	180.886
SCL30	Arabidopsis lyrata	RRM	119	180.886
AT3G52660.1	Arabidopsis lyrata	RRM-RRM-RRM	130	180.886
scaffold_801994.1	Arabidopsis lyrata	RRM	131	180.886
ELF9	Arabidopsis lyrata	RRM-RRM	133	180.886
AT5G46840.1	Arabidopsis lyrata	RRM-RRM-RRM	154	180.886
ATNUC-L1	Arabidopsis lyrata	RRM-RRM	159	180.886
AT5G06210.1	Arabidopsis lyrata	RRM	167	180.886
fgenesh1_pm.C_scaffold_9000108	Arabidopsis lyrata	RRM-RRM	184	180.886
AT1G60000.1	Arabidopsis lyrata	RRM-RRM	189	180.886
fgenesh1_pg.C_scaffold_5001705	Arabidopsis lyrata	RRM-RRM	190	180.886
fgenesh1_pg.C_scaffold_3001512	Arabidopsis lyrata	KH	191	180.886
VHA-G2	Arabidopsis lyrata	KH	191	180.886
RIK	Arabidopsis lyrata	KH	191	180.886
FCA	Arabidopsis lyrata	RRM-RRM	193	180.886
ATE1	Arabidopsis lyrata	RRM	207	180.886
AT3G56510.2	Arabidopsis lyrata	RRM	214	180.886
AT3G20930.1	Arabidopsis lyrata	RRM	216	180.886
AT5G32450.1	Arabidopsis lyrata	RRM	227	180.886
AT1G73530.1	Arabidopsis lyrata	RRM	309	180.886
fgenesh1_pm.C_scaffold_1003295	Arabidopsis lyrata	RRM	125	431.251
AT1G51520.1	Arabidopsis lyrata	RRM	125	431.251
AT3G21100.2	Arabidopsis lyrata	RRM	125	431.251
AT3G63450.1	Arabidopsis lyrata	RRM	125	431.251
fgenesh1_pg.C_scaffold_8002022	Arabidopsis lyrata	RRM	129	431.251
AT3G45630.1	Arabidopsis lyrata	RRM	129	431.251
CBP20	Arabidopsis lyrata	RRM	143	431.251
Al_scaffold_0008_1770	Arabidopsis lyrata	RRM	15	532.292
fgenesh1_pg.C_scaffold_4002831	Arabidopsis lyrata	RRM	15	532.292
fgenesh1_pm.C_scaffold_1001899	Arabidopsis lyrata	RRM	15	532.292
fgenesh1_pm.C_scaffold_3000575	Arabidopsis lyrata	RRM	15	532.292
AT1G20880.1	Arabidopsis lyrata	RRM	15	532.292
AT1G33470.1	Arabidopsis lyrata	RRM	15	532.292
AT1G76460.1	Arabidopsis lyrata	RRM	15	532.292
AT1G78260.1	Arabidopsis lyrata	RRM	15	532.292
AT3G54770.1	Arabidopsis lyrata	RRM	15	532.292
AT5G11412.1	Arabidopsis lyrata	RRM	15	532.292
scaffold_102402.1	Arabidopsis lyrata	RRM	15	532.292
scaffold_102598.1	Arabidopsis lyrata	RRM	15	532.292
scaffold_28100001.1	Arabidopsis lyrata	RRM	15	532.292
AT1G09660.1	Arabidopsis lyrata	KH	33	532.292
AT3G08620.1	Arabidopsis lyrata	KH	33	532.292
AT2G38610.2	Arabidopsis lyrata	KH	33	532.292
AT4G26480.1	Arabidopsis lyrata	KH	33	532.292
AT5G56140.1	Arabidopsis lyrata	KH	33	532.292
PTB3	Arabidopsis lyrata	RRM-RRM-RRM-RRM	35	532.292
ATPTB2	Arabidopsis lyrata	RRM-RRM-RRM	35	532.292
PTB	Arabidopsis lyrata	RRM-RRM-RRM	35	532.292
SCL30A	Arabidopsis lyrata	RRM	44	532.292
SR33	Arabidopsis lyrata	RRM	44	532.292
AT5G02530.1	Arabidopsis lyrata	RRM	59	532.292
AT5G59950.1	Arabidopsis lyrata	RRM	59	532.292
RS31a	Arabidopsis lyrata	RRM-RRM	68	532.292
ATRSP31	Arabidopsis lyrata	RRM-RRM	68	532.292
RSP35	Arabidopsis lyrata	RRM-RRM	68	532.292
ATRSP41	Arabidopsis lyrata	RRM-RRM	68	532.292
UBP1A	Arabidopsis lyrata	RRM-RRM-RRM	76	532.292
AT3G14100.1	Arabidopsis lyrata	RRM-RRM-RRM	76	532.292
UBP1B	Arabidopsis lyrata	RRM-RRM-RRM	76	532.292
fgenesh1_pm.C_scaffold_6000838	Arabidopsis lyrata	RRM	104	532.292
scaffold_602605.1	Arabidopsis lyrata	RRM	104	532.292
AT2G44710.1	Arabidopsis lyrata	RRM-RRM-RRM	105	532.292
AT1G09230.1	Arabidopsis lyrata	RRM-RRM	108	532.292
AT4G36960.1	Arabidopsis lyrata	RRM-RRM-RRM	112	532.292
AT2G43370.1	Arabidopsis lyrata	RRM	137	532.292
AT3G21215.1	Arabidopsis lyrata	RRM-RRM	151	532.292
DRT111	Arabidopsis lyrata	RRM	157	532.292
AT1G13190.1	Arabidopsis lyrata	RRM	183	532.292
GR-RBP6	Arabidopsis lyrata	RRM	5	1160
CP29	Arabidopsis lyrata	RRM-RRM	5	1160
GR-RBP3	Arabidopsis lyrata	RRM	5	1160
GR-RBP5	Arabidopsis lyrata	RRM	5	1160
AT2G37220.1	Arabidopsis lyrata	RRM-RRM	5	1160
ATGRP7	Arabidopsis lyrata	RRM	5	1160
CCR1	Arabidopsis lyrata	RRM	5	1160
RBP31	Arabidopsis lyrata	RRM-RRM	5	1160
CP33	Arabidopsis lyrata	RRM-RRM	5	1160
CP31B	Arabidopsis lyrata	RRM-RRM	5	1160
AML5	Arabidopsis lyrata	RRM-RRM-RRM	24	1160
AML2	Arabidopsis lyrata	RRM-RRM	24	1160
AML4	Arabidopsis lyrata	RRM-RRM-RRM	24	1160
TEL1	Arabidopsis lyrata	RRM-RRM-RRM	24	1160
TEL2	Arabidopsis lyrata	RRM-RRM-RRM	24	1160
AML3	Arabidopsis lyrata	RRM-RRM-RRM	24	1160
AML1	Arabidopsis lyrata	RRM-RRM-RRM	24	1160
Al_scaffold_0001_4812	Arabidopsis lyrata	RRM-RRM	28	1160
CID13	Arabidopsis lyrata	RRM-RRM	28	1160
CID11	Arabidopsis lyrata	RRM-RRM	28	1160
CID9	Arabidopsis lyrata	RRM-RRM	28	1160
CID10	Arabidopsis lyrata	RRM-RRM	28	1160
RBP37	Arabidopsis lyrata	RRM-RRM	28	1160
fgenesh1_pg.C_scaffold_2000386	Arabidopsis lyrata	RRM-RRM	54	1160
AT1G60900.1	Arabidopsis lyrata	RRM-RRM-RRM	54	1160
ATU2AF65A	Arabidopsis lyrata	RRM-RRM-RRM	54	1160
fgenesh1_pg.C_scaffold_1004221	Arabidopsis lyrata	KH	90	1160
scaffold_301521.1	Arabidopsis lyrata	KH	90	1160
fgenesh1_pm.C_scaffold_3001854	Arabidopsis lyrata	RRM-RRM	3	1495.76
scaffold_803533.1	Arabidopsis lyrata	RRM-RRM	3	1495.76
Al_scaffold_0008_26	Arabidopsis lyrata	RRM-RRM	4	1495.76
Al_scaffold_0231_2	Arabidopsis lyrata	RRM	4	1495.76
AT3G07810.2	Arabidopsis lyrata	RRM-RRM	4	1495.76
AT2G33410.1	Arabidopsis lyrata	RRM-RRM	4	1495.76
AT4G26650.1	Arabidopsis lyrata	RRM-RRM	4	1495.76
AT4G14300.1	Arabidopsis lyrata	RRM-RRM	4	1495.76
AT5G55550.1	Arabidopsis lyrata	RRM-RRM	4	1495.76
fgenesh1_pm.C_scaffold_6002402	Arabidopsis lyrata	KH-KH	10	1495.76
AT2G25970.1	Arabidopsis lyrata	KH-KH	10	1495.76
AT3G13710.1	Arabidopsis lyrata	RRM-RRM	31	1495.76
scaffold_403073.1	Arabidopsis lyrata	RRM-RRM	31	1495.76
AT3G04500.1	Arabidopsis lyrata	RRM	42	1495.76
CSTF64	Arabidopsis lyrata	RRM	49	1495.76
U2B''	Arabidopsis lyrata	RRM-RRM	13	1660
U1A	Arabidopsis lyrata	RRM-RRM	13	1660
scaffold_100694.1	Arabidopsis lyrata	RRM-RRM	13	1660
Al_scaffold_0005_243	Arabidopsis lyrata	KH-KH-KH-KH	0	1768.42
HEN4	Arabidopsis lyrata	KH-KH-KH-KH-KH	0	1768.42
fgenesh1_pm.C_scaffold_6000727	Arabidopsis lyrata	KH-KH-KH-KH	0	1768.42
AT1G14170.3	Arabidopsis lyrata	KH-KH-KH-KH	0	1768.42
AT1G51580.1	Arabidopsis lyrata	KH-KH-KH-KH-KH	0	1768.42
FLK	Arabidopsis lyrata	KH-KH-KH	0	1768.42
AT2G22600.1	Arabidopsis lyrata	KH-KH-KH-KH-KH	0	1768.42
AT5G15270.1	Arabidopsis lyrata	KH-KH-KH-KH	0	1768.42
BTR1	Arabidopsis lyrata	KH-KH-KH	0	1768.42
PEP	Arabidopsis lyrata	KH-KH-KH	0	1768.42
AT4G18375.2	Arabidopsis lyrata	KH-KH-KH-KH-KH	0	1768.42
AT5G53060.1	Arabidopsis lyrata	KH-KH-KH-KH-KH	0	1768.42
AT5G46190.1	Arabidopsis lyrata	KH-KH-KH-KH-KH	0	1768.42
Al_scaffold_0003_1714	Arabidopsis lyrata	RRM-RRM-RRM-RRM	1	1768.42
PAB2	Arabidopsis lyrata	RRM-RRM-RRM-RRM	1	1768.42
Al_scaffold_0008_232	Arabidopsis lyrata	RRM	1	1768.42
PAB3	Arabidopsis lyrata	RRM-RRM-RRM-RRM	1	1768.42
PAB5	Arabidopsis lyrata	RRM-RRM-RRM-RRM	1	1768.42
PAB1	Arabidopsis lyrata	RRM-RRM-RRM	1	1768.42
PAB7	Arabidopsis lyrata	RRM-RRM-RRM-RRM	1	1768.42
PAB8	Arabidopsis lyrata	RRM-RRM-RRM-RRM	1	1768.42
scaffold_301831.1	Arabidopsis lyrata	RRM-RRM	1	1768.42
scaffold_303734.1	Arabidopsis lyrata	RRM-RRM-RRM-RRM	1	1768.42
PAB4	Arabidopsis lyrata	RRM-RRM-RRM-RRM	1	1768.42
AT1G03457.2	Arabidopsis lyrata	RRM-RRM-RRM	2	1768.42
AtRBP-DR1	Arabidopsis lyrata	RRM-RRM-RRM	2	1768.42
AT5G10350.2	Arabidopsis lyrata	RRM	6	1768.42
PABN1	Arabidopsis lyrata	RRM	6	1768.42
scaffold_803257.1	Arabidopsis lyrata	RRM	6	1768.42
Al_scaffold_0003_3461	Arabidopsis lyrata	RRM	9	1768.42
fgenesh1_pg.C_scaffold_1001595	Arabidopsis lyrata	RRM-RRM	9	1768.42
fgenesh1_pm.C_scaffold_3000667	Arabidopsis lyrata	RRM	9	1768.42
AT3G11400.1	Arabidopsis lyrata	RRM	9	1768.42
AT3G13224.1	Arabidopsis lyrata	RRM-RRM	9	1768.42
EIF3G2	Arabidopsis lyrata	RRM	9	1768.42
ATGRP2	Arabidopsis lyrata	RRM	9	1768.42
AT5G40490.1	Arabidopsis lyrata	RRM-RRM	9	1768.42
ATRBP1	Arabidopsis lyrata	RRM-RRM	9	1768.42
scaffold_502641.1	Arabidopsis lyrata	RRM	9	1768.42
scaffold_603656.1	Arabidopsis lyrata	RRM-RRM	9	1768.42
scaffold_703707.1	Arabidopsis lyrata	RRM	9	1768.42
fgenesh1_pm.C_scaffold_8000474	Arabidopsis lyrata	RRM-RRM-RRM	11	1768.42
ATRBP45B	Arabidopsis lyrata	RRM-RRM-RRM	11	1768.42
AT1G47500.1	Arabidopsis lyrata	RRM-RRM-RRM	11	1768.42
ATRBP47A	Arabidopsis lyrata	RRM-RRM-RRM	11	1768.42
ATRBP47B	Arabidopsis lyrata	RRM-RRM-RRM	11	1768.42
AT5G19350.2	Arabidopsis lyrata	RRM-RRM-RRM	11	1768.42
ATRBP45A	Arabidopsis lyrata	RRM-RRM-RRM	11	1768.42
ATRBP45C	Arabidopsis lyrata	RRM-RRM-RRM	11	1768.42
SR1	Arabidopsis lyrata	RRM-RRM	14	1768.42
SR34b	Arabidopsis lyrata	RRM-RRM	14	1768.42
ATSRP30	Arabidopsis lyrata	RRM-RRM	14	1768.42
SRp34a	Arabidopsis lyrata	RRM-RRM	14	1768.42
AT5G64200.1	Arabidopsis lyrata	RRM	16	1768.42
scaffold_37200001.1	Arabidopsis lyrata	RRM	16	1768.42
AT3G50670.1	Arabidopsis lyrata	RRM	18	1768.42
scaffold_303681.1	Arabidopsis lyrata	RRM	23	1768.42
scaffold_601250.1	Arabidopsis lyrata	RRM	23	1768.42
Y14	Arabidopsis lyrata	RRM	29	1768.42
Al_scaffold_0003_3307	Arabidopsis lyrata	RRM-RRM	32	1768.42
emb2444	Arabidopsis lyrata	RRM-RRM	32	1768.42
MCT2	Arabidopsis thaliana	RRM	896	0
AT3G07250	Arabidopsis thaliana	RRM-RRM-RRM	934	0
AT1G51530	Arabidopsis thaliana	RRM	973	0
ORRM6	Arabidopsis thaliana	RRM	988	0
AT1G79100	Arabidopsis thaliana	RRM	1118	0
AT1G51520	Arabidopsis thaliana	RRM	1151	0
AT1G73490	Arabidopsis thaliana	RRM	1164	0
AT1G72800	Arabidopsis thaliana	RRM	1174	0
BRIZ1	Arabidopsis thaliana	RRM	1204	0
AT2G14870	Arabidopsis thaliana	RRM	1562	0
AT4G24420	Arabidopsis thaliana	RRM	1702	0
AT5G05720	Arabidopsis thaliana	RRM-RRM	1783	0
AT3G48840	Arabidopsis thaliana	RRM	1807	0
AT3G48835	Arabidopsis thaliana	RRM-RRM-RRM	1836	0
SDN4	Arabidopsis thaliana	RRM	1837	0
AT5G52545	Arabidopsis thaliana	RRM	1865	0
AT5G53700	Arabidopsis thaliana	RRM-RRM	2002	0
AT3G54760	Arabidopsis thaliana	RRM	2037	0
AT5G09560	Arabidopsis thaliana	KH-KH-KH	2237	0
AT3G46470	Arabidopsis thaliana	RRM	2244	0
AT5G28390	Arabidopsis thaliana	RRM	2342	0
AT3G09160	Arabidopsis thaliana	RRM	2430	0
RPS19	Arabidopsis thaliana	RRM	2499	0
AT5G04210	Arabidopsis thaliana	RRM	2516	0
AT1G45100	Arabidopsis thaliana	RRM-RRM-RRM-RRM	164	7.116
AT5G41690	Arabidopsis thaliana	RRM-RRM-RRM-RRM	164	7.116
AT1G07360	Arabidopsis thaliana	RRM	259	7.116
AT2G29580	Arabidopsis thaliana	RRM	259	7.116
AT5G03480	Arabidopsis thaliana	RRM-RRM-RRM	293	7.116
AT4G17720	Arabidopsis thaliana	RRM	304	7.116
AT5G46870	Arabidopsis thaliana	RRM	304	7.116
ALY3	Arabidopsis thaliana	RRM	305	7.116
ALY4	Arabidopsis thaliana	RRM	305	7.116
AT5G03495	Arabidopsis thaliana	RRM-RRM	340	7.116
FPA	Arabidopsis thaliana	RRM-RRM-RRM	354	7.116
AT2G27790	Arabidopsis thaliana	RRM	389	7.116
AT5G27300	Arabidopsis thaliana	RRM	389	7.116
AT4G01020	Arabidopsis thaliana	KH	394	7.116
AT5G10370	Arabidopsis thaliana	KH	394	7.116
AT2G33435	Arabidopsis thaliana	RRM-RRM-RRM	417	7.116
AT2G28540	Arabidopsis thaliana	RRM	455	7.116
AT5G05430	Arabidopsis thaliana	RRM-RRM	469	7.116
AT1G60200	Arabidopsis thaliana	RRM	490	7.116
AT3G23370	Arabidopsis thaliana	RRM-RRM-RRM	513	7.116
AT5G60980	Arabidopsis thaliana	RRM	516	7.116
ATHB54	Arabidopsis thaliana	RRM	522	7.116
AT3G25150	Arabidopsis thaliana	RRM	523	7.116
AT2G47310	Arabidopsis thaliana	RRM-RRM	534	7.116
SR45A	Arabidopsis thaliana	RRM	536	7.116
AT1G67950	Arabidopsis thaliana	RRM	548	7.116
AT5G19030	Arabidopsis thaliana	RRM	551	7.116
AT4G20030	Arabidopsis thaliana	RRM	555	7.116
SDN3	Arabidopsis thaliana	RRM-RRM-RRM	556	7.116
AT5G02740	Arabidopsis thaliana	RRM-RRM	562	7.116
AT1G70640	Arabidopsis thaliana	RRM	565	7.116
UBA1A	Arabidopsis thaliana	RRM	567	7.116
AT5G04600	Arabidopsis thaliana	RRM	578	7.116
CML23	Arabidopsis thaliana	RRM	583	7.116
BPA1	Arabidopsis thaliana	RRM	589	7.116
AT3G10845	Arabidopsis thaliana	RRM-RRM-RRM	595	7.116
AT3G27700	Arabidopsis thaliana	RRM-RRM	597	7.116
AT5G23590	Arabidopsis thaliana	RRM	605	7.116
RDR2	Arabidopsis thaliana	RRM	616	7.116
ROS3	Arabidopsis thaliana	RRM	620	7.116
AT3G15605	Arabidopsis thaliana	RRM	625	7.116
AT1G69250	Arabidopsis thaliana	RRM	627	7.116
NUCL2	Arabidopsis thaliana	RRM-RRM	631	7.116
AT4G19610	Arabidopsis thaliana	RRM-RRM-RRM-RRM-RRM	636	7.116
AT5G48650	Arabidopsis thaliana	RRM	637	7.116
AT1G31600	Arabidopsis thaliana	RRM	639	7.116
AT2G21440	Arabidopsis thaliana	RRM-RRM-RRM-RRM-RRM	657	7.116
AT5G03580	Arabidopsis thaliana	RRM	662	7.116
AT3G23900	Arabidopsis thaliana	RRM	663	7.116
AT2G37510	Arabidopsis thaliana	RRM	672	7.116
AT2G14160	Arabidopsis thaliana	RRM-RRM	675	7.116
AT5G19960	Arabidopsis thaliana	RRM	677	7.116
AT2G24350	Arabidopsis thaliana	RRM	681	7.116
AT1G13730	Arabidopsis thaliana	RRM	700	7.116
AT2G21690	Arabidopsis thaliana	RRM	708	7.116
UBA1B	Arabidopsis thaliana	RRM	715	7.116
AT1G14340	Arabidopsis thaliana	RRM	720	7.116
AT2G03640	Arabidopsis thaliana	RRM	747	7.116
SDN1	Arabidopsis thaliana	RRM	753	7.116
AT2G27330	Arabidopsis thaliana	RRM	780	7.116
AT1G01080	Arabidopsis thaliana	RRM-RRM	787	7.116
EMB140	Arabidopsis thaliana	RRM	810	7.116
SR45	Arabidopsis thaliana	RRM	813	7.116
AT1G70200	Arabidopsis thaliana	RRM	814	7.116
AT1G05970	Arabidopsis thaliana	RRM	825	7.116
AT5G08695	Arabidopsis thaliana	RRM-RRM-RRM-RRM-RRM	829	7.116
NSRB	Arabidopsis thaliana	RRM	219	106
NSRA	Arabidopsis thaliana	RRM	219	106
AT5G43960	Arabidopsis thaliana	RRM	314	106
AT4G10110	Arabidopsis thaliana	RRM	325	106
AT3G01210	Arabidopsis thaliana	RRM	328	106
AT2G35410	Arabidopsis thaliana	RRM-RRM	387	106
AT3G12640	Arabidopsis thaliana	RRM	410	106
PPR4	Arabidopsis thaliana	RRM	429	106
UBA1C	Arabidopsis thaliana	RRM	435	106
AT1G60830	Arabidopsis thaliana	RRM	826	106
AT3G46020	Arabidopsis thaliana	RRM	182	127.917
AT5G59860	Arabidopsis thaliana	RRM	182	127.917
EIF3B-2	Arabidopsis thaliana	RRM	222	127.917
TIF3B1	Arabidopsis thaliana	RRM	222	127.917
AT2G25910	Arabidopsis thaliana	KH	363	127.917
AT3G32940	Arabidopsis thaliana	KH	369	127.917
AT4G35785	Arabidopsis thaliana	RRM	163	160.477
AT5G55670	Arabidopsis thaliana	RRM	170	160.477
LIF2	Arabidopsis thaliana	RRM-RRM-RRM	188	160.477
AT4G09040	Arabidopsis thaliana	RRM-RRM	192	160.477
AT5G59865	Arabidopsis thaliana	RRM	263	160.477
UBA2B	Arabidopsis thaliana	RRM-RRM	50	180.886
UBA2C	Arabidopsis thaliana	RRM-RRM	50	180.886
UBA2A	Arabidopsis thaliana	RRM-RRM	50	180.886
AT2G16940	Arabidopsis thaliana	RRM-RRM-RRM	106	180.886
AT5G09880	Arabidopsis thaliana	RRM-RRM-RRM	106	180.886
SCL30	Arabidopsis thaliana	RRM	119	180.886
AT3G52660	Arabidopsis thaliana	RRM-RRM-RRM	130	180.886
ORRM2	Arabidopsis thaliana	RRM	131	180.886
ELF9	Arabidopsis thaliana	RRM-RRM	133	180.886
AT5G46840	Arabidopsis thaliana	RRM-RRM-RRM	154	180.886
NUCL1	Arabidopsis thaliana	RRM-RRM	159	180.886
S-RBP11	Arabidopsis thaliana	RRM	167	180.886
AT5G53720	Arabidopsis thaliana	RRM	167	180.886
AT4G12640	Arabidopsis thaliana	RRM-RRM	184	180.886
AT1G60000	Arabidopsis thaliana	RRM-RRM	189	180.886
PSRP2	Arabidopsis thaliana	RRM-RRM	190	180.886
AT3G16230	Arabidopsis thaliana	KH	191	180.886
RIK	Arabidopsis thaliana	KH	191	180.886
FCA	Arabidopsis thaliana	RRM-RRM	193	180.886
ATE1	Arabidopsis thaliana	RRM	207	180.886
AT3G56510	Arabidopsis thaliana	RRM	214	180.886
AT3G20930	Arabidopsis thaliana	RRM	216	180.886
AT5G32450	Arabidopsis thaliana	RRM	227	180.886
AT3G21100	Arabidopsis thaliana	RRM	125	431.251
AT3G63450	Arabidopsis thaliana	RRM	125	431.251
AT3G45630	Arabidopsis thaliana	RRM	129	431.251
AT5G60170	Arabidopsis thaliana	RRM	129	431.251
CBP20	Arabidopsis thaliana	RRM	143	431.251
AT1G20880	Arabidopsis thaliana	RRM	15	532.292
AT1G22330	Arabidopsis thaliana	RRM	15	532.292
AT1G22910	Arabidopsis thaliana	RRM	15	532.292
AT1G33470	Arabidopsis thaliana	RRM	15	532.292
AT1G76460	Arabidopsis thaliana	RRM	15	532.292
AT1G78260	Arabidopsis thaliana	RRM	15	532.292
AT2G46780	Arabidopsis thaliana	RRM	15	532.292
AT3G06970	Arabidopsis thaliana	RRM	15	532.292
ARP1	Arabidopsis thaliana	RRM	15	532.292
AT5G11412	Arabidopsis thaliana	RRM	15	532.292
AT5G53680	Arabidopsis thaliana	RRM	15	532.292
AT1G09660	Arabidopsis thaliana	KH	33	532.292
AT2G38610	Arabidopsis thaliana	KH	33	532.292
AT3G08620	Arabidopsis thaliana	KH	33	532.292
AT4G26480	Arabidopsis thaliana	KH	33	532.292
AT5G56140	Arabidopsis thaliana	KH	33	532.292
PTB3	Arabidopsis thaliana	RRM-RRM-RRM-RRM	35	532.292
PTB	Arabidopsis thaliana	RRM-RRM-RRM	35	532.292
ATPTB2	Arabidopsis thaliana	RRM-RRM-RRM	35	532.292
SR33	Arabidopsis thaliana	RRM	44	532.292
SCL30A	Arabidopsis thaliana	RRM	44	532.292
SCL28	Arabidopsis thaliana	RRM	44	532.292
ALY2	Arabidopsis thaliana	RRM	59	532.292
AT5G59950	Arabidopsis thaliana	RRM	59	532.292
RS31A	Arabidopsis thaliana	RRM-RRM	68	532.292
RS31	Arabidopsis thaliana	RRM-RRM	68	532.292
RS40	Arabidopsis thaliana	RRM-RRM	68	532.292
ATRSP41	Arabidopsis thaliana	RRM-RRM	68	532.292
UBP1B	Arabidopsis thaliana	RRM-RRM-RRM	76	532.292
UBP1A	Arabidopsis thaliana	RRM-RRM-RRM	76	532.292
UBP1C	Arabidopsis thaliana	RRM-RRM-RRM	76	532.292
AT5G10800	Arabidopsis thaliana	RRM	104	532.292
RRC1	Arabidopsis thaliana	RRM	104	532.292
AT2G44710	Arabidopsis thaliana	RRM-RRM-RRM	105	532.292
SNRNP65	Arabidopsis thaliana	RRM-RRM	108	532.292
AT4G36960	Arabidopsis thaliana	RRM-RRM-RRM	112	532.292
SNRNP35	Arabidopsis thaliana	RRM	137	532.292
AT3G21215	Arabidopsis thaliana	RRM-RRM	151	532.292
DRT111	Arabidopsis thaliana	RRM	157	532.292
AT1G13190	Arabidopsis thaliana	RRM	183	532.292
RBG6	Arabidopsis thaliana	RRM	5	1160
RBG5	Arabidopsis thaliana	RRM	5	1160
RBG7	Arabidopsis thaliana	RRM	5	1160
CP29B	Arabidopsis thaliana	RRM-RRM	5	1160
CP33	Arabidopsis thaliana	RRM-RRM	5	1160
CP29	Arabidopsis thaliana	RRM-RRM	5	1160
AT4G13860	Arabidopsis thaliana	RRM	5	1160
CP31A	Arabidopsis thaliana	RRM-RRM	5	1160
RBG8	Arabidopsis thaliana	RRM	5	1160
CP31B	Arabidopsis thaliana	RRM-RRM	5	1160
RBG3	Arabidopsis thaliana	RRM	5	1160
ML5	Arabidopsis thaliana	RRM-RRM-RRM	24	1160
TEL2	Arabidopsis thaliana	RRM-RRM-RRM	24	1160
ML2	Arabidopsis thaliana	RRM-RRM	24	1160
TEL1	Arabidopsis thaliana	RRM-RRM-RRM	24	1160
ML4	Arabidopsis thaliana	RRM-RRM-RRM	24	1160
ML1	Arabidopsis thaliana	RRM-RRM-RRM	24	1160
CID11	Arabidopsis thaliana	RRM-RRM	28	1160
CID8	Arabidopsis thaliana	RRM-RRM	28	1160
CID9	Arabidopsis thaliana	RRM-RRM	28	1160
CID10	Arabidopsis thaliana	RRM-RRM	28	1160
CID12	Arabidopsis thaliana	RRM-RRM	28	1160
CID13	Arabidopsis thaliana	RRM-RRM	28	1160
U2AF65B	Arabidopsis thaliana	RRM-RRM-RRM	54	1160
U2AF65A	Arabidopsis thaliana	RRM-RRM-RRM	54	1160
AT3G13230	Arabidopsis thaliana	KH	90	1160
AT3G20890	Arabidopsis thaliana	RRM-RRM	3	1495.76
AT5G66010	Arabidopsis thaliana	RRM-RRM	3	1495.76
AT2G33410	Arabidopsis thaliana	RRM-RRM	4	1495.76
AT3G07810	Arabidopsis thaliana	RRM-RRM	4	1495.76
RNP1	Arabidopsis thaliana	RRM-RRM	4	1495.76
AT4G26650	Arabidopsis thaliana	RRM-RRM	4	1495.76
AT5G47620	Arabidopsis thaliana	RRM-RRM	4	1495.76
AT5G55550	Arabidopsis thaliana	RRM-RRM	4	1495.76
AT1G33680	Arabidopsis thaliana	KH-KH	10	1495.76
AT2G25970	Arabidopsis thaliana	KH-KH	10	1495.76
AT4G10070	Arabidopsis thaliana	KH-KH	10	1495.76
AT2G42240	Arabidopsis thaliana	RRM-RRM	31	1495.76
AT3G13700	Arabidopsis thaliana	RRM-RRM	31	1495.76
AT3G04500	Arabidopsis thaliana	RRM	42	1495.76
CSTF64	Arabidopsis thaliana	RRM	49	1495.76
AT1G06960	Arabidopsis thaliana	RRM-RRM	13	1660
U2B''	Arabidopsis thaliana	RRM-RRM	13	1660
U1A	Arabidopsis thaliana	RRM-RRM	13	1660
AT1G14170	Arabidopsis thaliana	KH-KH-KH-KH	0	1768.42
AT1G51580	Arabidopsis thaliana	KH-KH-KH-KH-KH	0	1768.42
AT2G03110	Arabidopsis thaliana	KH	0	1768.42
AT2G22600	Arabidopsis thaliana	KH-KH-KH-KH-KH	0	1768.42
FLK	Arabidopsis thaliana	KH-KH-KH	0	1768.42
AT4G18375	Arabidopsis thaliana	KH-KH-KH-KH-KH	0	1768.42
PEP	Arabidopsis thaliana	KH-KH-KH	0	1768.42
BTR1	Arabidopsis thaliana	KH-KH-KH	0	1768.42
AT5G15270	Arabidopsis thaliana	KH-KH-KH-KH	0	1768.42
AT5G46190	Arabidopsis thaliana	KH-KH-KH-KH-KH-KH	0	1768.42
RCF3	Arabidopsis thaliana	KH-KH-KH-KH-KH	0	1768.42
HEN4	Arabidopsis thaliana	KH-KH-KH-KH-KH	0	1768.42
PAB3	Arabidopsis thaliana	RRM-RRM-RRM-RRM	1	1768.42
PAB1	Arabidopsis thaliana	RRM-RRM-RRM	1	1768.42
PAB8	Arabidopsis thaliana	RRM-RRM-RRM-RRM	1	1768.42
PAB5	Arabidopsis thaliana	RRM-RRM-RRM-RRM	1	1768.42
PAB4	Arabidopsis thaliana	RRM-RRM-RRM-RRM	1	1768.42
PAB7	Arabidopsis thaliana	RRM-RRM-RRM-RRM	1	1768.42
PAB6	Arabidopsis thaliana	RRM-RRM-RRM-RRM	1	1768.42
PAB2	Arabidopsis thaliana	RRM-RRM-RRM-RRM	1	1768.42
AT1G03457	Arabidopsis thaliana	RRM-RRM-RRM	2	1768.42
BRN1	Arabidopsis thaliana	RRM-RRM-RRM	2	1768.42
PABN3	Arabidopsis thaliana	RRM	6	1768.42
PABN1	Arabidopsis thaliana	RRM	6	1768.42
PABN2	Arabidopsis thaliana	RRM	6	1768.42
AT1G17640	Arabidopsis thaliana	RRM-RRM	9	1768.42
RBP1	Arabidopsis thaliana	RRM-RRM	9	1768.42
AT3G08000	Arabidopsis thaliana	RRM	9	1768.42
EIF3G1	Arabidopsis thaliana	RRM	9	1768.42
AT3G13224	Arabidopsis thaliana	RRM-RRM	9	1768.42
RBG4	Arabidopsis thaliana	RRM	9	1768.42
RBG2	Arabidopsis thaliana	RRM	9	1768.42
EIF3G2	Arabidopsis thaliana	RRM	9	1768.42
AT5G40490	Arabidopsis thaliana	RRM-RRM	9	1768.42
RBP45B	Arabidopsis thaliana	RRM-RRM-RRM	11	1768.42
RBP47C	Arabidopsis thaliana	RRM-RRM-RRM	11	1768.42
RBP47C'	Arabidopsis thaliana	RRM-RRM-RRM	11	1768.42
ATRBP47A	Arabidopsis thaliana	RRM-RRM-RRM	11	1768.42
RBP47B	Arabidopsis thaliana	RRM-RRM-RRM	11	1768.42
RBP45C	Arabidopsis thaliana	RRM-RRM-RRM	11	1768.42
RBP47B'	Arabidopsis thaliana	RRM-RRM-RRM	11	1768.42
RBP45A	Arabidopsis thaliana	RRM-RRM-RRM	11	1768.42
SR34	Arabidopsis thaliana	RRM-RRM	14	1768.42
SR30	Arabidopsis thaliana	RRM-RRM	14	1768.42
SR34A	Arabidopsis thaliana	RRM-RRM	14	1768.42
SR34b	Arabidopsis thaliana	RRM-RRM	14	1768.42
SC35	Arabidopsis thaliana	RRM	16	1768.42
RNU1	Arabidopsis thaliana	RRM	18	1768.42
AT5G12190	Arabidopsis thaliana	RRM	23	1768.42
Y14	Arabidopsis thaliana	RRM	29	1768.42
emb2444	Arabidopsis thaliana	RRM-RRM	32	1768.42
ASU_04094	Ascaris suum	RRM	549	0
ASU_14993	Ascaris suum	RRM	549	0
ASU_10421	Ascaris suum	RRM	590	0
ASU_13542	Ascaris suum	RRM	590	0
ASU_12450	Ascaris suum	RRM	840	0
ASU_12787	Ascaris suum	RRM	888	0
ASU_12945	Ascaris suum	RRM-RRM-RRM-RRM	897	0
ASU_01836	Ascaris suum	RRM-RRM-RRM-RRM	907	0
ASU_00704	Ascaris suum	RRM	914	0
ASU_10268	Ascaris suum	RRM-RRM-RRM	917	0
ASU_13691	Ascaris suum	RRM	933	0
ASU_01777	Ascaris suum	RRM-RRM	946	0
ASU_01778	Ascaris suum	RRM	978	0
ASU_12546	Ascaris suum	RRM	991	0
ASU_10091	Ascaris suum	RRM-RRM	995	0
ASU_12449	Ascaris suum	RRM	1036	0
ASU_10945	Ascaris suum	RRM-RRM-RRM	1055	0
ASU_02347	Ascaris suum	RRM-RRM-RRM-RRM	1076	0
ASU_03689	Ascaris suum	RRM	1094	0
ASU_14207	Ascaris suum	RRM	1146	0
ASU_09918	Ascaris suum	RRM	1162	0
ASU_12016	Ascaris suum	RRM-RRM	1190	0
ASU_09537	Ascaris suum	RRM	1218	0
ASU_13697	Ascaris suum	RRM	1223	0
ASU_13586	Ascaris suum	RRM	1239	0
ASU_10697	Ascaris suum	RRM	1253	0
ASU_14318	Ascaris suum	KH	1278	0
ASU_09612	Ascaris suum	RRM	1364	0
ASU_11897	Ascaris suum	RRM	1410	0
ASU_13954	Ascaris suum	RRM-RRM-RRM	1419	0
ASU_12547	Ascaris suum	RRM	1465	0
ASU_15114	Ascaris suum	RRM-RRM	1476	0
ASU_14531	Ascaris suum	RRM-RRM	1482	0
ASU_02450	Ascaris suum	RRM	1569	0
ASU_01861	Ascaris suum	RRM	1678	0
ASU_04739	Ascaris suum	RRM-RRM	1705	0
ASU_08657	Ascaris suum	RRM	1712	0
ASU_09178	Ascaris suum	RRM-RRM-RRM-RRM	1793	0
ASU_06624	Ascaris suum	RRM-RRM	1815	0
ASU_11016	Ascaris suum	RRM	1838	0
ASU_06909	Ascaris suum	RRM	1859	0
ASU_09564	Ascaris suum	KH	1893	0
ASU_07664	Ascaris suum	RRM-RRM	1926	0
ASU_05813	Ascaris suum	RRM-RRM-RRM	1930	0
ASU_08508	Ascaris suum	RRM	1933	0
ASU_06188	Ascaris suum	RRM	1951	0
ASU_01008	Ascaris suum	RRM	1958	0
ASU_06829	Ascaris suum	RRM	1968	0
ASU_08956	Ascaris suum	RRM	1971	0
ASU_05562	Ascaris suum	RRM-RRM	1981	0
ASU_04148	Ascaris suum	KH	1988	0
ASU_01505	Ascaris suum	RRM	2000	0
ASU_09069	Ascaris suum	RRM	2024	0
ASU_09092	Ascaris suum	RRM-RRM	2068	0
ASU_02599	Ascaris suum	RRM	2098	0
ASU_01450	Ascaris suum	RRM-RRM	2166	0
ASU_08017	Ascaris suum	RRM-RRM	2202	0
ASU_06854	Ascaris suum	RRM	2271	0
ASU_07716	Ascaris suum	RRM	2301	0
ASU_04245	Ascaris suum	RRM	2344	0
ASU_06402	Ascaris suum	RRM	2375	0
ASU_04708	Ascaris suum	RRM	2459	0
ASU_13356	Ascaris suum	KH	2497	0
ASU_00143	Ascaris suum	RRM	2560	0
ASU_00448	Ascaris suum	RRM	2564	0
ASU_03602	Ascaris suum	RRM	156	240.74
ASU_12340	Ascaris suum	RRM	156	240.74
ASU_12341	Ascaris suum	RRM	156	240.74
ASU_13793	Ascaris suum	RRM	156	240.74
ASU_02892	Ascaris suum	RRM-RRM-RRM-RRM	181	240.74
ASU_06882	Ascaris suum	RRM	186	240.74
ASU_07671	Ascaris suum	RRM	186	240.74
ASU_13967	Ascaris suum	RRM	186	240.74
ASU_12476	Ascaris suum	RRM-RRM	196	240.74
ASU_13469	Ascaris suum	RRM-RRM	196	240.74
ASU_13881	Ascaris suum	RRM-RRM	196	240.74
ASU_03559	Ascaris suum	RRM-RRM-RRM-RRM	209	240.74
ASU_11478	Ascaris suum	RRM-RRM-RRM-RRM	209	240.74
ASU_03823	Ascaris suum	RRM	268	240.74
ASU_00406	Ascaris suum	RRM	273	240.74
ASU_12692	Ascaris suum	RRM	289	240.74
ASU_12689	Ascaris suum	RRM	294	240.74
ASU_15188	Ascaris suum	RRM	294	240.74
ASU_07915	Ascaris suum	RRM-RRM-RRM	329	240.74
ASU_05905	Ascaris suum	RRM-RRM	346	240.74
ASU_06507	Ascaris suum	KH-KH	348	240.74
ASU_05004	Ascaris suum	KH	404	240.74
ASU_05944	Ascaris suum	RRM-RRM	235	428.279
ASU_11474	Ascaris suum	RRM	239	428.279
ASU_11931	Ascaris suum	RRM-RRM	241	428.279
ASU_14618	Ascaris suum	RRM	282	428.279
ASU_11379	Ascaris suum	KH	57	743
ASU_14183	Ascaris suum	KH	57	743
ASU_00626	Ascaris suum	RRM-RRM-RRM	72	743
ASU_10552	Ascaris suum	RRM-RRM	72	743
ASU_02832	Ascaris suum	RRM	122	743
ASU_00004	Ascaris suum	RRM-RRM-RRM	132	743
ASU_03578	Ascaris suum	RRM-RRM-RRM	132	743
ASU_12810	Ascaris suum	KH	140	743
ASU_07394	Ascaris suum	KH	142	743
ASU_03743	Ascaris suum	KH	195	743
ASU_11757	Ascaris suum	RRM-RRM	376	743
ASU_09701	Ascaris suum	RRM	388	743
ASU_14366	Ascaris suum	RRM-RRM-RRM	12	796.556
ASU_00608	Ascaris suum	RRM	17	796.556
ASU_07274	Ascaris suum	RRM-RRM	19	796.556
ASU_07275	Ascaris suum	RRM-RRM	19	796.556
ASU_14359	Ascaris suum	RRM-RRM	19	796.556
ASU_09730	Ascaris suum	RRM-RRM	20	796.556
ASU_05863	Ascaris suum	KH-KH	21	796.556
ASU_09702	Ascaris suum	RRM-RRM-RRM	22	796.556
ASU_09642	Ascaris suum	KH-KH	26	796.556
ASU_00399	Ascaris suum	KH	34	796.556
ASU_01770	Ascaris suum	KH	34	796.556
ASU_03218	Ascaris suum	KH	34	796.556
ASU_05134	Ascaris suum	KH	34	796.556
ASU_05447	Ascaris suum	KH	34	796.556
ASU_06452	Ascaris suum	KH	34	796.556
ASU_06726	Ascaris suum	KH	34	796.556
ASU_06512	Ascaris suum	RRM	43	796.556
ASU_14362	Ascaris suum	RRM-RRM-RRM	60	796.556
ASU_04937	Ascaris suum	RRM	67	796.556
ASU_13380	Ascaris suum	RRM-RRM-RRM	81	796.556
ASU_05322	Ascaris suum	RRM-RRM	7	1105.06
ASU_10422	Ascaris suum	RRM-RRM	7	1105.06
ASU_06723	Ascaris suum	RRM-RRM-RRM	3	1495.76
ASU_08814	Ascaris suum	RRM-RRM-RRM	3	1495.76
ASU_10444	Ascaris suum	RRM-RRM-RRM	3	1495.76
ASU_12020	Ascaris suum	RRM-RRM-RRM-RRM	3	1495.76
ASU_04911	Ascaris suum	RRM-RRM	4	1495.76
ASU_06740	Ascaris suum	RRM-RRM	4	1495.76
ASU_02684	Ascaris suum	KH-KH-KH-KH	10	1495.76
ASU_03235	Ascaris suum	RRM-RRM	31	1495.76
ASU_01929	Ascaris suum	RRM	42	1495.76
ASU_09759	Ascaris suum	RRM	47	1495.76
ASU_03490	Ascaris suum	RRM-RRM	13	1660
ASU_05747	Ascaris suum	RRM-RRM	13	1660
ASU_01865	Ascaris suum	KH-KH-KH-KH-KH-KH-KH-KH-KH-KH-KH-KH-KH-KH	0	1768.42
ASU_08697	Ascaris suum	KH-KH-KH	0	1768.42
ASU_09543	Ascaris suum	KH-KH-KH-KH-KH	0	1768.42
ASU_09768	Ascaris suum	KH-KH	0	1768.42
ASU_11359	Ascaris suum	RRM-RRM-RRM-RRM	1	1768.42
ASU_11406	Ascaris suum	RRM-RRM-RRM-RRM	1	1768.42
ASU_10313	Ascaris suum	RRM-RRM-RRM	2	1768.42
ASU_00791	Ascaris suum	RRM	6	1768.42
ASU_03233	Ascaris suum	RRM	6	1768.42
ASU_13410	Ascaris suum	RRM	6	1768.42
ASU_07340	Ascaris suum	RRM-RRM	14	1768.42
ASU_08448	Ascaris suum	RRM-RRM	14	1768.42
ASU_08457	Ascaris suum	RRM-RRM	14	1768.42
ASU_14013	Ascaris suum	RRM-RRM	14	1768.42
ASU_03772	Ascaris suum	RRM-RRM	16	1768.42
ASU_10915	Ascaris suum	RRM	16	1768.42
ASU_08811	Ascaris suum	RRM	23	1768.42
ASU_00205	Ascaris suum	RRM	29	1768.42
ASU_14574	Ascaris suum	RRM-RRM	32	1768.42
ANIA_08276	Aspergillus nidulans	RRM	862	0
ANIA_06681	Aspergillus nidulans	RRM-RRM-RRM	932	0
ANIA_04346	Aspergillus nidulans	RRM	1031	0
ANIA_08697	Aspergillus nidulans	RRM	1061	0
ANIA_06256	Aspergillus nidulans	RRM	1085	0
ANIA_04799	Aspergillus nidulans	RRM	1088	0
ANIA_06074	Aspergillus nidulans	RRM	1093	0
ANIA_09092	Aspergillus nidulans	RRM	1098	0
ANIA_04398	Aspergillus nidulans	RRM	1114	0
ANIA_10848	Aspergillus nidulans	RRM-RRM	1131	0
ANIA_05009	Aspergillus nidulans	RRM	1140	0
ANIA_06042	Aspergillus nidulans	RRM	1156	0
ANIA_01517	Aspergillus nidulans	RRM-RRM	1170	0
ANIA_06494	Aspergillus nidulans	RRM-RRM	1175	0
ANIA_03427	Aspergillus nidulans	RRM-RRM	1299	0
ANIA_02231	Aspergillus nidulans	RRM	1309	0
ANIA_06919	Aspergillus nidulans	RRM	1329	0
ANIA_10574	Aspergillus nidulans	RRM-RRM-RRM-RRM	1331	0
ANIA_04665	Aspergillus nidulans	RRM	1478	0
ANIA_00282	Aspergillus nidulans	RRM-RRM	1703	0
ANIA_04748	Aspergillus nidulans	RRM	1747	0
ANIA_00059	Aspergillus nidulans	RRM	1772	0
ANIA_07935	Aspergillus nidulans	RRM-RRM	1791	0
ANIA_00421	Aspergillus nidulans	RRM-RRM-RRM-RRM-RRM	1931	0
ANIA_00359	Aspergillus nidulans	RRM	1965	0
ANIA_01188	Aspergillus nidulans	RRM-RRM	1987	0
ANIA_10056	Aspergillus nidulans	RRM	2081	0
ANIA_10634	Aspergillus nidulans	RRM-RRM	2129	0
ANIA_00505	Aspergillus nidulans	RRM	2213	0
ANIA_07706	Aspergillus nidulans	RRM	2256	0
ANIA_07503	Aspergillus nidulans	RRM	2269	0
ANIA_07145	Aspergillus nidulans	RRM	2480	0
ANIA_03072	Aspergillus nidulans	RRM	2492	0
ANIA_05268	Aspergillus nidulans	RRM-RRM	2498	0
ANIA_02989	Aspergillus nidulans	RRM	275	394
ANIA_10807	Aspergillus nidulans	KH-KH-KH-KH-KH-KH	344	394
ANIA_04978	Aspergillus nidulans	RRM-RRM	345	394
ANIA_04431	Aspergillus nidulans	KH-KH	361	394
ANIA_00917	Aspergillus nidulans	RRM-RRM-RRM	375	394
ANIA_03953	Aspergillus nidulans	RRM	377	394
ANIA_10765	Aspergillus nidulans	RRM	396	394
ANIA_06676	Aspergillus nidulans	RRM	412	394
ANIA_10276	Aspergillus nidulans	RRM	427	394
ANIA_04865	Aspergillus nidulans	RRM-RRM	442	394
ANIA_07350	Aspergillus nidulans	RRM	515	394
ANIA_06004	Aspergillus nidulans	RRM	557	394
ANIA_08268	Aspergillus nidulans	RRM	725	394
ANIA_04330	Aspergillus nidulans	RRM-RRM-RRM-RRM-RRM	830	394
ANIA_07700	Aspergillus nidulans	RRM-RRM	177	590
ANIA_07480	Aspergillus nidulans	RRM-RRM-RRM-RRM	201	590
ANIA_08038	Aspergillus nidulans	RRM	224	590
ANIA_05785	Aspergillus nidulans	KH	236	590
ANIA_01452	Aspergillus nidulans	RRM-RRM	264	590
ANIA_05802	Aspergillus nidulans	RRM	277	590
ANIA_09095	Aspergillus nidulans	RRM	279	590
ANIA_03739	Aspergillus nidulans	RRM-RRM-RRM	280	590
ANIA_00592	Aspergillus nidulans	RRM-RRM	284	590
ANIA_02245	Aspergillus nidulans	RRM	292	590
ANIA_06142	Aspergillus nidulans	RRM	53	1105.06
ANIA_10941	Aspergillus nidulans	RRM-RRM	4	1495.76
ANIA_10228	Aspergillus nidulans	RRM	47	1495.76
ANIA_00109	Aspergillus nidulans	RRM-RRM	13	1660
ANIA_05779	Aspergillus nidulans	RRM	13	1660
ANIA_04546	Aspergillus nidulans	KH-KH-KH	0	1768.42
ANIA_02068	Aspergillus nidulans	KH-KH-KH-KH-KH-KH-KH-KH-KH	0	1768.42
ANIA_10257	Aspergillus nidulans	KH-KH-KH	0	1768.42
ANIA_04000	Aspergillus nidulans	RRM-RRM-RRM-RRM-RRM	1	1768.42
ANIA_01340	Aspergillus nidulans	RRM	6	1768.42
ANIA_10164	Aspergillus nidulans	RRM-RRM-RRM	11	1768.42
ANIA_09090	Aspergillus nidulans	RRM-RRM-RRM	11	1768.42
ANIA_06903	Aspergillus nidulans	RRM	18	1768.42
ANIA_07456	Aspergillus nidulans	RRM	23	1768.42
ANIA_04505	Aspergillus nidulans	RRM	29	1768.42
ANIA_06501	Aspergillus nidulans	RRM-RRM	32	1768.42
ANIA_05875	Aspergillus nidulans	KH	78	1768.42
16576	Aureococcus anophagefferens	RRM	518	0
32286	Aureococcus anophagefferens	RRM	518	0
16756	Aureococcus anophagefferens	KH-KH	561	0
23946	Aureococcus anophagefferens	KH-KH	561	0
71733	Aureococcus anophagefferens	RRM	718	0
9314	Aureococcus anophagefferens	RRM	718	0
71254	Aureococcus anophagefferens	RRM-RRM-RRM	837	0
72308	Aureococcus anophagefferens	RRM-RRM-RRM	885	0
9375	Aureococcus anophagefferens	RRM	886	0
9434	Aureococcus anophagefferens	RRM	890	0
68761	Aureococcus anophagefferens	KH-KH	983	0
17250	Aureococcus anophagefferens	RRM	1033	0
68839	Aureococcus anophagefferens	RRM	1041	0
71372	Aureococcus anophagefferens	RRM-RRM-RRM-RRM	1095	0
69134	Aureococcus anophagefferens	RRM	1139	0
69098	Aureococcus anophagefferens	RRM	1234	0
64759	Aureococcus anophagefferens	KH	1261	0
72539	Aureococcus anophagefferens	RRM	1263	0
19053	Aureococcus anophagefferens	RRM	1290	0
71135	Aureococcus anophagefferens	RRM	1328	0
68526	Aureococcus anophagefferens	RRM	1445	0
68476	Aureococcus anophagefferens	KH	1521	0
63515	Aureococcus anophagefferens	KH-KH	1661	0
62035	Aureococcus anophagefferens	RRM-RRM	1777	0
19981	Aureococcus anophagefferens	RRM	1806	0
17171	Aureococcus anophagefferens	RRM	1856	0
17857	Aureococcus anophagefferens	RRM	1901	0
8214	Aureococcus anophagefferens	RRM	1949	0
65961	Aureococcus anophagefferens	KH	1952	0
8852	Aureococcus anophagefferens	RRM	1955	0
23269	Aureococcus anophagefferens	RRM	1984	0
7855	Aureococcus anophagefferens	RRM	2018	0
59089	Aureococcus anophagefferens	RRM	2043	0
4745	Aureococcus anophagefferens	RRM	2125	0
67973	Aureococcus anophagefferens	RRM	2145	0
69095	Aureococcus anophagefferens	RRM	2147	0
61403	Aureococcus anophagefferens	RRM	2157	0
18917	Aureococcus anophagefferens	RRM	2170	0
63849	Aureococcus anophagefferens	RRM-RRM	2174	0
66423	Aureococcus anophagefferens	RRM-RRM-RRM	2178	0
60739	Aureococcus anophagefferens	RRM-RRM-RRM	2192	0
67238	Aureococcus anophagefferens	RRM	2208	0
64230	Aureococcus anophagefferens	RRM-RRM-RRM	2228	0
9018	Aureococcus anophagefferens	RRM	2247	0
61077	Aureococcus anophagefferens	RRM	2254	0
8994	Aureococcus anophagefferens	RRM	2277	0
65840	Aureococcus anophagefferens	RRM	2278	0
64670	Aureococcus anophagefferens	RRM	2287	0
6342	Aureococcus anophagefferens	RRM-RRM	2294	0
35861	Aureococcus anophagefferens	RRM	2304	0
1296	Aureococcus anophagefferens	RRM-RRM-RRM-RRM	2311	0
62221	Aureococcus anophagefferens	RRM-RRM	2315	0
67810	Aureococcus anophagefferens	RRM	2328	0
66158	Aureococcus anophagefferens	RRM-RRM-RRM	2356	0
64341	Aureococcus anophagefferens	RRM-RRM	2390	0
66248	Aureococcus anophagefferens	RRM-RRM-RRM	2466	0
61930	Aureococcus anophagefferens	RRM	2479	0
55169	Aureococcus anophagefferens	RRM-RRM	2534	0
31715	Aureococcus anophagefferens	RRM	2549	0
65316	Aureococcus anophagefferens	RRM	229	409.1
9995	Aureococcus anophagefferens	RRM	229	409.1
61750	Aureococcus anophagefferens	KH-KH-KH-KH-KH	272	409.1
17068	Aureococcus anophagefferens	RRM	200	657.504
32583	Aureococcus anophagefferens	RRM-RRM	168	1290
28680	Aureococcus anophagefferens	RRM-RRM	176	1290
71946	Aureococcus anophagefferens	KH-KH-KH	0	1768.42
55048	Aureococcus anophagefferens	RRM-RRM-RRM-RRM	1	1768.42
70409	Aureococcus anophagefferens	RRM-RRM-RRM-RRM	1	1768.42
23087	Aureococcus anophagefferens	RRM	6	1768.42
17889	Aureococcus anophagefferens	RRM	9	1768.42
6078	Aureococcus anophagefferens	RRM-RRM	9	1768.42
66936	Aureococcus anophagefferens	RRM	9	1768.42
9000	Aureococcus anophagefferens	RRM	9	1768.42
9354	Aureococcus anophagefferens	RRM	9	1768.42
9576	Aureococcus anophagefferens	RRM	9	1768.42
28594	Aureococcus anophagefferens	RRM-RRM-RRM	11	1768.42
17018	Aureococcus anophagefferens	RRM	16	1768.42
9404	Aureococcus anophagefferens	RRM	16	1768.42
14747	Aureococcus anophagefferens	RRM	18	1768.42
34517	Aureococcus anophagefferens	RRM	18	1768.42
32497	Aureococcus anophagefferens	RRM	23	1768.42
59062	Aureococcus anophagefferens	RRM-RRM	32	1768.42
26367	Aureococcus anophagefferens	KH	86	1768.42
27316	Aureococcus anophagefferens	KH	187	1768.42
CBG23510	Caenorhabditis briggsae	RRM	899	0
CBG22270	Caenorhabditis briggsae	RRM	944	0
CBG04377	Caenorhabditis briggsae	RRM	1092	0
CBG16453	Caenorhabditis briggsae	RRM	1122	0
CBG19280	Caenorhabditis briggsae	RRM-RRM	1132	0
CBG20102	Caenorhabditis briggsae	RRM-RRM	1245	0
CBG25779	Caenorhabditis briggsae	RRM-RRM	1387	0
CBG25590	Caenorhabditis briggsae	RRM	1392	0
CBG00602	Caenorhabditis briggsae	RRM	1444	0
CBG14989	Caenorhabditis briggsae	RRM	1456	0
CBG26994	Caenorhabditis briggsae	RRM	1459	0
CBG12229	Caenorhabditis briggsae	RRM	1651	0
CBG01519	Caenorhabditis briggsae	RRM	1653	0
CBG24701	Caenorhabditis briggsae	KH	1794	0
CBG10243	Caenorhabditis briggsae	RRM-RRM	1939	0
CBG12098	Caenorhabditis briggsae	RRM	1950	0
CBG06109	Caenorhabditis briggsae	RRM	2051	0
CBG09540	Caenorhabditis briggsae	RRM	2072	0
CBG02844	Caenorhabditis briggsae	RRM-RRM	2128	0
CBG22948	Caenorhabditis briggsae	KH-KH	2273	0
CBG15138	Caenorhabditis briggsae	RRM-RRM	2383	0
CBG18684	Caenorhabditis briggsae	RRM	174	60.2
CBG18685	Caenorhabditis briggsae	RRM	174	60.2
CBG18686	Caenorhabditis briggsae	RRM	174	60.2
CBG18692	Caenorhabditis briggsae	RRM	174	60.2
CBG21775	Caenorhabditis briggsae	RRM	323	60.2
CBG21776	Caenorhabditis briggsae	RRM-RRM	323	60.2
CBG14960	Caenorhabditis briggsae	RRM-RRM	355	60.2
CBG22257	Caenorhabditis briggsae	RRM	355	60.2
CBG05098	Caenorhabditis briggsae	RRM	390	60.2
CBG21881	Caenorhabditis briggsae	RRM	390	60.2
CBG00635	Caenorhabditis briggsae	RRM	422	60.2
CBG24970	Caenorhabditis briggsae	RRM	422	60.2
CBG02394	Caenorhabditis briggsae	RRM	448	60.2
CBG01583	Caenorhabditis briggsae	KH	452	60.2
CBG01584	Caenorhabditis briggsae	RRM-RRM	457	60.2
CBG21522	Caenorhabditis briggsae	KH	463	60.2
CBG10565	Caenorhabditis briggsae	KH	474	60.2
CBG13969	Caenorhabditis briggsae	RRM-RRM-RRM	477	60.2
CBG06106	Caenorhabditis briggsae	RRM	478	60.2
CBG12662	Caenorhabditis briggsae	RRM	479	60.2
CBG25982	Caenorhabditis briggsae	RRM-RRM-RRM	487	60.2
CBG06998	Caenorhabditis briggsae	KH	489	60.2
CBG06234	Caenorhabditis briggsae	RRM	492	60.2
CBG02891	Caenorhabditis briggsae	RRM-RRM	498	60.2
CBG02672	Caenorhabditis briggsae	RRM	533	60.2
CBG19258	Caenorhabditis briggsae	RRM	566	60.2
CBG16603	Caenorhabditis briggsae	KH	580	60.2
CBG14713	Caenorhabditis briggsae	RRM	607	60.2
CBG17893	Caenorhabditis briggsae	RRM	608	60.2
CBG02386	Caenorhabditis briggsae	RRM	612	60.2
CBG16519	Caenorhabditis briggsae	KH-KH	618	60.2
CBG12670	Caenorhabditis briggsae	KH-KH	624	60.2
CBG20878	Caenorhabditis briggsae	RRM-RRM-RRM	649	60.2
CBG18012	Caenorhabditis briggsae	RRM	656	60.2
CBG21517	Caenorhabditis briggsae	RRM	666	60.2
CBG02400	Caenorhabditis briggsae	RRM	668	60.2
CBG15757	Caenorhabditis briggsae	RRM	683	60.2
CBG06075	Caenorhabditis briggsae	RRM-RRM	686	60.2
CBG21723	Caenorhabditis briggsae	RRM	693	60.2
CBG11539	Caenorhabditis briggsae	RRM	701	60.2
CBG12209	Caenorhabditis briggsae	RRM-RRM-RRM	724	60.2
CBG02588	Caenorhabditis briggsae	RRM-RRM	733	60.2
CBG12231	Caenorhabditis briggsae	RRM-RRM-RRM	737	60.2
CBG24491	Caenorhabditis briggsae	KH-KH	754	60.2
CBG09513	Caenorhabditis briggsae	RRM-RRM	758	60.2
CBG12729	Caenorhabditis briggsae	RRM	771	60.2
CBG09176	Caenorhabditis briggsae	RRM	774	60.2
CBG19980	Caenorhabditis briggsae	RRM	775	60.2
CBG03416	Caenorhabditis briggsae	RRM	789	60.2
CBG19947	Caenorhabditis briggsae	RRM-RRM	790	60.2
CBG13073	Caenorhabditis briggsae	KH-KH	795	60.2
CBG24189	Caenorhabditis briggsae	RRM	796	60.2
CBG18192	Caenorhabditis briggsae	RRM	799	60.2
CBG03493	Caenorhabditis briggsae	RRM-RRM-RRM-RRM-RRM-RRM	265	180.653
CBG14639	Caenorhabditis briggsae	RRM-RRM	316	180.653
CBG13971	Caenorhabditis briggsae	RRM-RRM	399	180.653
CBG23404	Caenorhabditis briggsae	RRM	439	180.653
CBG17675	Caenorhabditis briggsae	RRM	156	240.74
CBG06972	Caenorhabditis briggsae	RRM-RRM-RRM	181	240.74
CBG15358	Caenorhabditis briggsae	RRM-RRM-RRM	181	240.74
CBG13299	Caenorhabditis briggsae	RRM	186	240.74
CBG04067	Caenorhabditis briggsae	RRM	196	240.74
CBG11180	Caenorhabditis briggsae	RRM-RRM-RRM-RRM	209	240.74
CBG22194	Caenorhabditis briggsae	RRM	268	240.74
CBG03568	Caenorhabditis briggsae	RRM	289	240.74
CBG02589	Caenorhabditis briggsae	RRM	294	240.74
CBG01647	Caenorhabditis briggsae	RRM-RRM-RRM	329	240.74
CBG03040	Caenorhabditis briggsae	RRM-RRM-RRM	346	240.74
CBG05583	Caenorhabditis briggsae	KH-KH	348	240.74
CBG15142	Caenorhabditis briggsae	KH	404	240.74
CBG05471	Caenorhabditis briggsae	RRM-RRM	235	428.279
CBG00420	Caenorhabditis briggsae	RRM	239	428.279
CBG09034	Caenorhabditis briggsae	RRM-RRM	241	428.279
CBG02404	Caenorhabditis briggsae	RRM	282	428.279
CBG12765	Caenorhabditis briggsae	KH	57	743
CBG02484	Caenorhabditis briggsae	RRM-RRM-RRM	72	743
CBG07904	Caenorhabditis briggsae	RRM-RRM-RRM	72	743
CBG17168	Caenorhabditis briggsae	RRM-RRM	72	743
CBG18245	Caenorhabditis briggsae	RRM	122	743
CBG15837	Caenorhabditis briggsae	RRM-RRM-RRM	132	743
CBG01042	Caenorhabditis briggsae	KH	140	743
CBG07980	Caenorhabditis briggsae	KH	142	743
CBG00948	Caenorhabditis briggsae	RRM-RRM-RRM-RRM	12	796.556
CBG02108	Caenorhabditis briggsae	RRM	17	796.556
CBG19017	Caenorhabditis briggsae	RRM	17	796.556
CBG20166	Caenorhabditis briggsae	RRM	17	796.556
CBG10126	Caenorhabditis briggsae	RRM-RRM	19	796.556
CBG12298	Caenorhabditis briggsae	RRM-RRM	20	796.556
CBG05100	Caenorhabditis briggsae	KH-KH	21	796.556
CBG03033	Caenorhabditis briggsae	RRM-RRM-RRM-RRM	22	796.556
CBG00303	Caenorhabditis briggsae	KH	34	796.556
CBG06045	Caenorhabditis briggsae	KH	34	796.556
CBG12740	Caenorhabditis briggsae	KH	34	796.556
CBG14309	Caenorhabditis briggsae	RRM	43	796.556
CBG15152	Caenorhabditis briggsae	RRM-RRM-RRM	60	796.556
CBG06224	Caenorhabditis briggsae	RRM-RRM-RRM	63	796.556
CBG12494	Caenorhabditis briggsae	RRM	67	796.556
CBG14936	Caenorhabditis briggsae	RRM-RRM-RRM	81	796.556
CBG02890	Caenorhabditis briggsae	RRM-RRM	7	1105.06
CBG00908	Caenorhabditis briggsae	RRM-RRM	3	1495.76
[truncated: 6,959 more rows]
